# Supplementary material for: A systematic review comparing surveillance recommendations for the detection of recurrence following surgery across 16 common cancer types
Source: BMJ Oncol. 2025 Mar 7;4(1):e000627. doi: 10.1136/bmjonc-2024-000627 (PMC12164354; doi:10.1136/bmjonc-2024-000627)
Supplement: Supplementary file 2 [file bmjonc-4-1-s002.xlsx]

## Sheet: S1(a)
ID	First Author	Year	Title	Cancer group	Journal	URL	Guideline Body (Abbr)	Guideline Body
Edb_14	Babjuk	2021	European Association of Urology Guidelines on Non-muscle-invasive Bladder Cancer (Ta, T1, and Carcinoma in Situ)	Bladder	European Urology	https://www.sciencedirect.com/science/article/pii/S0302283821019783?via%3Dihub	EAU	European Association of Urology
Edb_37	Flaig	2020	Bladder Cancer, Version 3.2020, NCCN Clinical Practice Guidelines in Oncology	Bladder	Journal of the National Comprehensive Cancer Network : JNCCN	https://jnccn.org/downloadpdf/journals/jnccn/18/3/article-p329.pdf	NCCN	National Comprehensive Cancer Network
Edb_78	Puppo	2010	New Italian guidelines on bladder cancer, based on the World Health Organization 2004 classification	Bladder	BJU International	https://bjui-journals.onlinelibrary.wiley.com/doi/10.1111/j.1464-410X.2010.09324.x	AURO	AURO.it guideline committee
Edb_97	Witjes	2021	European Association of Urology Guidelines on Muscle-invasive and Metastatic Bladder Cancer: Summary of the 2020 Guidelines	Bladder	European Urology	https://pubmed.ncbi.nlm.nih.gov/32360052/	EAU	European Association of Urology
Expert_1	Chang	2020	Diagnosis and Treatment of Non-Muscle Invasive Bladder Cancer: AUA/SUO Guideline	Bladder	Journal of Urology	https://www.auanet.org/guidelines-and-quality/guidelines/bladder-cancer-non-muscle-invasive-guideline	AUA	American Urological Association
Expert_11	Black (ed)	2017	Bladder Cancer: A Joint SIU-ICUD International Consultation	Bladder	-	https://www.siu-urology.org/themes/web/assets/files/society/pdf/siu-icud_bladder_cancerv2_pdf.pdf	SIU-ICUD	Société Internationale d’Urologie and International Consultation on Urological Diseases
Expert_2	Chang	2020	Treatment of Non-Metastatic Muscle-Invasive Bladder Cancer: AUA/ASCO/ASTRO/SUO Guideline	Bladder	Journal of Urology	https://www.auanet.org/guidelines-and-quality/guidelines/bladder-cancer-non-metastatic-muscle-invasive-guideline	AUA	American Urological Association
Missing_9	Allen	2019	ACR Appropriateness Criteria® Post-Treatment Surveillance of Bladder Cancer	Bladder	J Am Coll Radiol	https://pubmed.ncbi.nlm.nih.gov/31685109/	ACR	American College of Radiology
NICE_10	Powles	2021	Bladder Cancer: ESMO	Bladder	Annal of Oncology	https://www.esmo.org/guidelines/genitourinary-cancers/bladder-cancer	ESMO	European Society for Medical Oncology
NICE_40	NICE	2015	Bladder cancer: diagnosis and management : guidance (NG2)	Bladder	-	https://www.nice.org.uk/guidance/ng2	NICE	National Institute for Health and Care Excellence
Missing_2	NCCN	2023	NCCN Clinical Practice Guidelines in Oncology (NCCN Guidelines®): Central Nervous System Cancers	Brain/CNS	-	https://www.nccn.org/guidelines/guidelines-detail?category=1&id=1425	NCCN	National Comprehensive Cancer Network
Missing_33	Stupp	2014	High-grade glioma: ESMO Clinical Practice Guidelines for diagnosis, treatment and follow-up	Brain/CNS	Annals of Oncology	https://doi.org/10.1093/annonc/mdu050	ESMO	European Society for Medical Oncology
NICE_57	NICE	2018	Brain tumours (primary) and brain metastases in over 16s	Brain/CNS	-	https://pathways.nice.org.uk/pathways/brain-tumours-and-metastases	NICE	National Institute for Health and Care Excellence
Edb_16	Barnadas	2018	Recommendations for the follow-up care of female breast cancer survivors: a guideline of the Spanish Society of Medical Oncology (SEOM), Spanish Society of General Medicine (SEMERGEN), Spanish Society for Family and Community Medicine (SEMFYC), Spanish Society for General and Family Physicians (SEMG), Spanish Society of Obstetrics and Gynecology (SEGO), Spanish Society of Radiation Oncology (SEOR…	Breast	Clinical and Translational Oncology	https://www.ncbi.nlm.nih.gov/pmc/articles/PMC5942338/pdf/12094_2017_Article_1801.pdf	SEOM-SEMERGEN-SEMFYC-SEMG-SEGO-SEOR-SESPM-SEC	Spanish Society of Medical Oncology (SEOM), Spanish Society of General Medicine (SEMERGEN), Spanish Society for Family and Community Medicine (SEMFYC), Spanish Society for General and Family Physicians (SEMG), Spanish Society of Obstetrics and Gynecology (SEGO), Spanish Society of Radiation Oncology (SEOR), Spanish Society of Senology and Breast Pathology (SESPM), and Spanish Society of Cardiolog…
Edb_65	Munshi	2012	Guidelines for locoregional therapy in primary breast cancer in developing countries: The results of an expert panel at the 8 th Annual Women's Cancer Initiative-Tata Memorial Hospital (WCI-TMH) Conference	Breast	Indian Journal of Medical and Paediatric Oncology	https://www.ncbi.nlm.nih.gov/pmc/articles/PMC3439788/pdf/IJMPO-33-112.pdf	-	Expert panel at Annual Women’s Cancer Initiative (India)
Edb_86	Senkus	2015	Primary breast cancer: ESMO Clinical Practice Guidelines for diagnosis, treatment and follow-up	Breast	Annals of oncology	https://pubmed.ncbi.nlm.nih.gov/26314782/	ESMO	European Society for Medical Oncology
Missing_15	Lewin	2019	ACR Appropriateness Criteria® Stage I Breast Cancer: Initial Workup and Surveillance for Local Recurrence and Distant Metastases in Asymptomatic Women	Breast	J Am Coll Radiol	https://pubmed.ncbi.nlm.nih.gov/31685110/	ACR	American College of Radiology
Missing_3	NCCN	2023	NCCN Clinical Practice Guidelines in Oncology (NCCN Guidelines®): Breast Cancer	Breast	-	https://www.nccn.org/guidelines/guidelines-detail?category=1&id=1419	NCCN	National Comprehensive Cancer Network
NICE_17	Park	2020	Management of Patients with Early Breast Cancer	Breast	Annals of oncology	https://www.esmo.org/guidelines/paga/paga-for-early-breast-cancer-2019	KSMO-ESMO	Korea (KSMO), China (CSCO), India (ISMPO) Japan (JSMO), Malaysia (MOS), Singapore (SSO) and Taiwan (TOS
NICE_61	NICE	2018	Early and locally advanced breast cancer: diagnosis and management : guidance (NG101)	Breast	-	https://www.nice.org.uk/guidance/ng101	NICE	National Institute for Health and Care Excellence
NICE_7	Cardoso	2019	ESMO Clinical Practice Guidelines | Early Breast Cancer	Breast	Annals of oncology	https://www.esmo.org/guidelines/breast-cancer/early-breast-cancer	ESMO	European Society for Medical Oncology
REF_1	Runowicz	2016	American Society of Clinical Oncology breast cancer survivorship care guideline	Breast	CA Cancer J Clin	https://pubmed.ncbi.nlm.nih.gov/26641959/	ASCO	American Society of Clinical Oncology
Edb_1	Fitzergald	2011	Summary of guidance for the management of early bowel cancer	Colorectal	New Zealand Medical Journal	https://pubmed.ncbi.nlm.nih.gov/21946881/	NZMA	New Zealand Medical Association
Edb_32	Costas-Chavarri	2019	Treatment of patients with early-stage colorectal cancer: ASCO resource-stratified guideline	Colorectal	Journal of Global Oncology	https://ascopubs.org/doi/pdf/10.1200/JGO.18.00214	ASCO	American Society of Clinical Oncology
Edb_47	Hassan	2019	Endoscopic surveillance after surgical or endoscopic resection for colorectal cancer: European Society of Gastrointestinal Endoscopy (ESGE) and European Society of Digestive Oncology (ESDO) Guideline	Colorectal	Endoscopy	https://www.esge.com/endoscopic-surveillance-after-surgical-or-endoscopic-resection-for-colorectal-cancer-esge-esdo-guideline/	ESGE-ESDO	European Society of Gastrointestinal Endoscopy and European Society of Digestive Oncology
Expert_29	Benson	2023	NCCN Clinical Practice Guidelines in Oncology (NCCN Guidelines®): Colon Cancer	Colorectal	-	https://www.nccn.org/guidelines/guidelines-detail?category=1&id=1428	NCCN	National Comprehensive Cancer Network
Expert_30	Benson	2023	NCCN Clinical Practice Guidelines in Oncology (NCCN Guidelines®): Rectal Cancer	Colorectal	-	https://www.nccn.org/guidelines/guidelines-detail?category=1&id=1461	NCCN	National Comprehensive Cancer Network
Expert_31	Kennedy	2021	Follow-up Care, Surveillance Protocol, and Secondary Prevention Measures for Survivors of Colorectal Cancer	Colorectal	-	https://www.cancercareontario.ca/en/guidelines-advice/types-of-cancer/256	CCO	Cancer Care Ontario
Expert_32	Cancer Council Australia	2017	Clinical practice guidelines for the prevention, early detection and management of colorectal cancer	Colorectal	-	https://www.cancer.org.au/health-professionals/clinical-practice-guidelines/colorectal-cancer	CCA	Cancer Council Australia
Expert_33	Cancer Council Australia	2018	Clinical Practice Guidelines for Surveillance Colonoscopy	Colorectal	-	https://www.cancer.org.au/health-professionals/clinical-practice-guidelines/colorectal-cancer	CCA	Cancer Council Australia
Expert_34	New Zealand Guidelines Group	2012	Guidance on Surveillance for People at Increased Risk of Colorectal Cancer	Colorectal	-	https://www.nzfgcs.co.nz/Portals/16/NZ%20CRC%20guidelines%202012.pdf	NZGG	New Zealand Guidelines Group
Expert_5	Bastiaenen	2018	Consensus and controversies regarding follow-up after treatment with curative intent of nonmetastatic colorectal cancer: a synopsis of guidelines used in countries represented in the European Society of Coloproctology	Colorectal	Colorectal Disease	https://onlinelibrary.wiley.com/doi/abs/10.1111/codi.14503	ESCP	European Society of Coloproctology
NICE_1	Argiles	2020	Localised Colon Cancer | Clinical Practice Guidelines	Colorectal	Annals of oncology	https://www.esmo.org/guidelines/gastrointestinal-cancers/localised-colon-cancer	ESMO	European Society for Medical Oncology
NICE_27	SIGN	2011	Guideline 126: Diagnosis and management of colorectal cancer - Full guideline	Colorectal	-	https://www.sign.ac.uk/media/1064/sign126.pdf	SIGN	Scottish Intercollegiate Guidelines Network
NICE_45	Kahi	2016	Colonoscopy surveillance after colorectal cancer resection : recommendations of the US Multi-Society Task Force on colorectal cancer	Colorectal	Am J Gastroenterol	https://www.gastrojournal.org/article/S0016-5085(16)00002-0/pdf?code=ygast-site	US Task Force	US Multi-Society Task Force on Colorectal Cancer
NICE_5	Yoshino	2021	Pan-Asian adapted ESMO Clinical Practice Guidelines for the diagnosis treatment and follow-up of patients with localised colon cancer	Colorectal	Annals of oncology	https://www.esmo.org/guidelines/gastrointestinal-cancers/localised-colon-cancer/paga-for-localised-colon-cancer-2021	ESMO	European Society for Medical Oncology
NICE_52	Leong	2017	Guidelines for the Management of Cancer of the Colon, Rectum and Anus (2017)	Colorectal	Colorectal Disease	https://onlinelibrary.wiley.com/toc/14631318/19/S1	ACPGBI	Association of Coloproctology of Great Britain & Ireland
NICE_74	NICE	2020	Colorectal cancer : guidance (NG151)	Colorectal	-	https://www.nice.org.uk/guidance/ng151	NICE	National Institute for Health and Care Excellence
NICE_80	Hardiman	2021	Clinical practice guidelines for the surveillance and survivorship care of patients after curative treatment of colon and rectal cancer	Colorectal	Diseases of the Colon and Rectum	https://fascrs.org/ascrs/media/files/Surveillance-and-Survivorship-CPG.pdf	ASCRS	American Society of Colon and Rectal Surgeons
REF_21	Cairns	2010	Guidelines for colorectal cancer screening and surveillance in moderate and high risk groups (update from 2002).	Colorectal	Gut	https://pubmed.ncbi.nlm.nih.gov/20427401/	BSG-ACPGBI	British Society of Gastroenterology and the Association of Coloproctology for Great Britain and Ireland
Edb_35	Emons	2018	Interdisciplinary diagnosis, therapy and follow-up of patients with endometrial cancer. Guideline Part 2 with recommendations on the therapy and follow-up of endometrial cancer, palliative care, psycho-oncological/psychosocial care/rehabilitation/patient information and healthcare facilities	Endometrial	Geburtshilfe und Frauenheilkunde	https://pubmed.ncbi.nlm.nih.gov/30581199/	DGGG-DKG	German Society of Gynecology and Obstetrics, German Cancer Society (DKG)
Edb_79	Querleu	2011	Clinical practice guidelines for the management of patients with endometrial cancer in france recommendations of the institut national du cancer and the societe francaise d'oncologie gynecologique	Endometrial	International Journal of Gynecological Cancer	https://pubmed.ncbi.nlm.nih.gov/21697683/	INC-SFOG	Institut National du Cancer and the Société Française d'Oncologie Gynécologique
Update_1	Reinhold	2020	ACR Appropriateness Criteria® Pretreatment Evaluation and Follow-Up of Endometrial Cancer	Endometrial	J Am Coll Radiol	https://pubmed.ncbi.nlm.nih.gov/33153558/	ACR	American College of Radiology
Update_2	Oaknin	2022	Endometrial cancer: ESMO Clinical Practice Guideline for diagnosis, treatment and follow-up	Endometrial	Annals of oncology	https://pubmed.ncbi.nlm.nih.gov/35690222/	ESMO	European Society for Medical Oncology
Edb_33	D'Alpino Peixoto	2020	Brazilian Group of Gastrointestinal Tumours' consensus guidelines for the management of gastric cancer	Gastric	ecancer Medical Science	https://ecancer.org/en/journal/article/1126-brazilian-group-of-gastrointestinal-tumours-consensus-guidelines-for-the-management-of-gastric-cancer	Brazilian group of Gastrointestinal tumours	Brazilian group of Gastrointestinal tumours
Edb_94	Wang	2019	The Chinese Society of Clinical Oncology (CSCO): Clinical guidelines for the diagnosis and treatment of gastric cancer	Gastric	Cancer Communications	https://pubmed.ncbi.nlm.nih.gov/30885279/	CSCO	Chinese Society of Clinical Oncology
Expert_26	National Comprehensive Cancer Network (NCCN)	2023	NCCN Guidelines Version 1.2023: Gastric Cancer	Gastric	-	https://www.nccn.org/professionals/physician_gls/pdf/gastric.pdf	NCCN	National Comprehensive Cancer Network
NICE_6	Smyth	2016	Gastric cancer: ESMO Clinical Practice Guidelines for diagnosis, treatment and follow-up	Gastric	Annals of oncology	https://www.esmo.org/guidelines/gastrointestinal-cancers/gastric-cancer	ESMO	European Society for Medical Oncology
REF_5	Baoicchi	2016	Follow-up after gastrectomy for cancer: the Charter Scaligero Consensus Conference.	Gastric	Gastric Cancer	https://www.ncbi.nlm.nih.gov/pmc/articles/PMC4890702/	n/a	Consensus Conference Meeting at Gastric Cancer Congress
Edb_18	Blanchard	2015	Guidelines update: Post-treatment follow-up of adult head and neck squamous cell carcinoma: Screening for metastasis and metachronous esophageal and bronchial locations	HNA	European Annals of Otorhinolaryngology, Head and Neck Diseases	https://pubmed.ncbi.nlm.nih.gov/26297072/	SFORL	French Society of Otorhinolaryngology and Head and Neck Surgery
Edb_87	Simo	2016	Follow-up after treatment for head and neck cancer: United Kingdom National Multidisciplinary Guidelines	HNA	The Journal of laryngology and otology	https://www.ncbi.nlm.nih.gov/pmc/articles/PMC4873918/	UK (specialty groups)	the specialty associations involved in the care of head and neck cancer patients in the UK.
Missing_22	Nekhlyudov	2017	Head and Neck Cancer Survivorship Care Guideline: American Society of Clinical Oncology Clinical Practice Guideline Endorsement of the American Cancer Society Guideline	HNA	Journal of Clinical Oncology	https://www.ncbi.nlm.nih.gov/pubmed/28240970	ASCO	American Society of Clinical Oncology
Missing_4	NCCN	2023	NCCN Clinical Practice Guidelines in Oncology (NCCN Guidelines®): Head and Neck Cancers	HNA	-	https://www.nccn.org/guidelines/guidelines-detail?category=1&id=1437	NCCN	National Comprehensive Cancer Network
NICE_46	NICE	2016	Upper aerodigestive tract cancer	HNA	-	https://pathways.nice.org.uk/pathways/upper-aerodigestive-tract-cancer	NICE	National Institute for Health and Care Excellence
NICE_9	Machiels	2020	Squamous cell carcinoma of the oral cavity, larynx, oropharynx and hypopharynx: EHNS-ESMO-ESTRO Clinical Practice Guidelines for diagnosis, treatment and follow-up	HNA	Annals of oncology	https://pubmed.ncbi.nlm.nih.gov/33239190/	EHNS-ESMO-ESTRO	European Head and Neck Society, European Society of Medical Oncology, European Society of Therapeutic Radiology and Oncology
Edb_26	Campbell	2021	Renal Mass and Localized Renal Cancer: Evaluation, Management, and Follow-up: AUA Guideline: Part II	Kidney	Journal of Urology	http://dx.doi.org/10.1016/j.juro.2017.04.100	AUA	American Urological Association
Edb_41	Gallardo	2018	SEOM clinical guideline for treatment of kidney cancer	Kidney	Clin Transl Oncol	https://link.springer.com/article/10.1007/s12094-017-1765-4	SEOM	Spanish Society of Medical Oncology
Expert_24	National Comprehensive Cancer Network (NCCN)	2023	NCCN Clinical Practice Guidelines in Oncology (NCCN Guidelines®) Kidney Cancer (version 4)	Kidney	-	https://www.nccn.org/professionals/physician_gls/pdf/kidney.pdf	NCCN	National Comprehensive Cancer Network
Missing_17	Purysko	2019	ACR Appropriateness Criteria® Post-Treatment Follow-up and Active Surveillance of Clinically Localized Renal Cell Cancer	Kidney	J Am Coll Radiol	https://pubmed.ncbi.nlm.nih.gov/31685108/	ACR	American College of Radiology
NICE_16	Escudier	2019	Renal cell carcinoma: ESMO Clinical Practice Guidelines for diagnosis, treatment and follow-up	Kidney	Annals of oncology	https://www.esmo.org/guidelines/genitourinary-cancers/renal-cell-carcinoma	ESMO	European Society for Medical Oncology
NICE_43	Ljungberg	2015	Guidelines on renal cell carcinoma	Kidney	-	https://uroweb.org/wp-content/uploads/EAU-Guidelines-Renal-Cell-Cancer-2015-v2.pdf	EAU	European Association of Urology
NICE_65	Kassouf	2018	Canadian Urological Association guideline for followup of patients after treatment of non-metastatic renal cell carcinoma	Kidney	Canadian Urological Association Journal	https://www.ncbi.nlm.nih.gov/pmc/articles/PMC6114161/	CUA	Canadian Urological Association
Edb_70	Park	2019	2018 Korean Liver Cancer Association-National Cancer Center Korea practice guidelines for the management of hepatocellular carcinoma	Liver	Gut and Liver	https://www.ncbi.nlm.nih.gov/pmc/articles/PMC6529163/	KLCSG-NCC	Korean Liver Cancer Association–National Cancer Center Korea
Edb_74	Pinero	2020	Argentinian clinical practice guideline for surveillance, diagnosis, staging and treatment of hepatocellular carcinoma	Liver	Annals of Hepatology	https://pubmed.ncbi.nlm.nih.gov/32593747/	AAEEH	Argentinian Association for the Study of Liver Diseases
NICE_20	Vogel	2018	Hepatocellular carcinoma: ESMO clinical practice guidelines for diagnosis, treatment and follow-up	Liver	Annals of oncology	https://www.esmo.org/guidelines/gastrointestinal-cancers/hepatocellular-carcinoma	ESMO	European Society for Medical Oncology
NICE_55	Marrero	2018	Diagnosis, staging, and management of hepatocellular carcinoma : 2018 practice guidance by the American Association for the Study of Liver Diseases	Liver	Hepatology	https://pubmed.ncbi.nlm.nih.gov/29624699/	AASLD	American Association for the Study of Liver Diseases
NICE_62	EASL	2018	EASL clinical practice guidelines : management of hepatocellular carcinoma	Liver	Journal of Hepatology	https://easl.eu/wp-content/uploads/2018/10/EASL-CPG-Management-of-hepatocellular-carcinoma-.pdf	EASL	European Association for the Study of the Liver
Missing_24	Schneider	2020	Lung Cancer Surveillance After Definitive Curative-Intent Therapy: ASCO Guideline	Lung	Journal of Clinical Oncology	https://www.ncbi.nlm.nih.gov/pubmed/31829901	ASCO	American Society of Clinical Oncology
Missing_29	CCO	2014	Follow-up and Surveillance of Curatively Treated Lung Cancer Patients	Lung	-	https://www.cancercareontario.ca/en/guidelines-advice/types-of-cancer/261	CCO	Cancer Care Ontario
Missing_5	NCCN	2023	NCCN Clinical Practice Guidelines in Oncology (NCCN Guidelines®): Non-Small Cell Lung Cancer	Lung	-	https://www.nccn.org/guidelines/guidelines-detail?category=1&id=1450	NCCN	National Comprehensive Cancer Network
Missing_7	NCCN	2023	NCCN Clinical Practice Guidelines in Oncology (NCCN Guidelines®): Small Cell Lung Cancer	Lung	-	https://www.nccn.org/guidelines/guidelines-detail?category=1&id=1462	NCCN	National Comprehensive Cancer Network
NICE_3	Postmus	2017	Early and locally advanced non-small-cell lung cancer (NSCLC): ESMO Clinical Practice Guidelines for diagnosis, treatment and follow-up.	Lung	Annals of oncology	https://www.esmo.org/guidelines/lung-and-chest-tumours/early-stage-and-locally-advanced-non-metastatic-non-small-cell-lung-cancer	ESMO	European Society for Medical Oncology
NICE_68	NICE	2019	Lung cancer: diagnosis and management : guidance (NG122)	Lung	-	https://www.nice.org.uk/guidance/ng122	NICE	National Institute for Health and Care Excellence
Edb_59	Majem	2021	SEOM clinical guideline for the management of cutaneous melanoma (2020)	Melanoma	Clinical and Translational Oncology	https://pubmed.ncbi.nlm.nih.gov/33651321/	SEOM-GEM	Society of Medical Oncology and Spanish Multidisciplinary Melanoma Group
Edb_73	Pflugfelder	2013	Malignant melanoma S3-guideline "diagnosis, therapy and follow-up of melanoma"	Melanoma	Journal of the German Society of Dermatology	https://pubmed.ncbi.nlm.nih.gov/24028775/	DDG-DeCOG	German Dermatological Society (DDG) and the Dermatologic Cooperative Oncology Group (DeCOG)
Expert_12	Garbe	2022	European consensus-based interdisciplinary guideline for melanoma. Part 1: Diagnostics: Update 2022	Melanoma	European Journal of Cancer	https://doi.org/10.1016/j.ejca.2022.03.008	EDF-EADO-EOTRC	European Dermatology Forum, the European Association of Dermato-Oncology and the European Organization of Research and Treatment of Cancer
Expert_13	NCCN	2022	NCCN Guidelines Version 2.2023 Melanoma: Cutaneous	Melanoma	-	https://www.nccn.org/guidelines/guidelines-detail?category=1&id=1492 –	NCCN	National Comprehensive Cancer Network
Expert_14	Babour	2021	Clinical Practice Guidelines (Cancer Council Australia Guidelines): Investigations and follow-up for melanoma patients	Melanoma	-	https://wiki.cancer.org.au/australia/Guidelines:Investigations_and_Follow-up_for_Melanoma_Patients	CCA	Cancer Council Australia
Expert_15	Swetter	2019	Guidelines of care for the management of primary cutaneous melanoma	Melanoma	Journal of the American Academy of Dermatology	https://www.jaad.org/article/S0190-9622(18)32588-X/fulltext#secsectitle0115 –	AAD	American Academy of Dermatology
Expert_16	Nakamura	2020	Japanese Dermatological Association Guidelines: Outlines of guidelines for cutaneous melanoma 2019	Melanoma	Japanese Journal of Dermatology	https://doi.org/10.1111/1346-8138.15151	JAD	Japanese Dermatological Association
Expert_17	Guillot	2017	French updated recommendations in Stage I to III melanoma treatment and management	Melanoma	J Eur Acad Dermatol Venereol	http://doi.org/10.1111/jdv.14064	SFD	Societe Francaise de Dermatologie
Expert_18	Martins Castro	2016	Brazilian guidelines for diagnosis, treatment and follow-up of primary cutaneous melanoma - Part II*	Melanoma	An Bras Dermatol	https://doi.org/10.1590/abd1806-4841.20164715	n/a	Brazilian Guidelines
Expert_19	Dummer	2016	The updated Swiss guidelines 2016 for the treatment and follow-up of cutaneous melanoma	Melanoma	Swiss Med Wkly	https://doi.org/10.4414/smw.2016.14279	n/a	Swiss Guidelines
Expert_20	Rajagopal	2015	Follow-up of Patients with Cutaneous Melanoma who were Treated with Curative Intent	Melanoma	-	https://www.cancercareontario.ca/en/guidelines-advice/types-of-cancer/31776	CCO	Cancer Care Ontario
Expert_21	Guo	2015	Chinese Guidelines on the Diagnosis and Treatment of Melanoma (2015 Edition)	Melanoma	Ann Transl Med	https://doi.org/10.3978/j.issn.2305-5839.2015.12.23	n/a	Chinese Guidelines
NICE_18	Michielin	2019	Cutaneous melanoma: ESMO Clinical Practice Guidelines for diagnosis, treatment and follow-up	Melanoma	Annals of oncology	https://www.esmo.org/guidelines/melanoma/cutaneous-melanoma	ESMO	European Society for Medical Oncology
NICE_41	NICE	2015	Melanoma: assessment and management : guidance (NG14)	Melanoma	-	https://www.nice.org.uk/guidance/ng14	NICE	National Institute for Health and Care Excellence
NICE_48	SIGN	2017	SIGN 146: Cutaneous melanoma	Melanoma	-	https://www.sign.ac.uk/media/1082/sign146.pdf	SIGN	Scottish Intercollegiate Guidelines Network
Edb_82	Rocha-Filho	2021	Brazilian Group of Gastrointestinal Tumours' consensus guidelines for the management of oesophageal cancer	Oesophagus	ecancer Medical Science	https://www.ncbi.nlm.nih.gov/pmc/articles/PMC8043684/	n/a	Brazilian Group of Gastrointestinal Tumours’
Edb_9	Alzahrani	2014	Saudi Oncology Society clinical management guideline series: Esophageal cancer 2014	Oesophagus	Saudi Medical Journal	https://pubmed.ncbi.nlm.nih.gov/25491227/	SOS	Saudi Oncology Society
Expert_23	Ajani	2019	Esophageal and Esophagogastric Junction Cancers, Version 2.2019, NCCN Clinical Practice Guidelines in Oncology	Oesophagus	J Natl Compr Canc Netw	https://jnccn.org/view/journals/jnccn/17/7/article-p855.xml	NCCN	National Comprehensive Cancer Network
Missing_18	Raptis	2022	ACR Appropriateness Criteria® Staging and Follow-Up of Esophageal Cancer	Oesophagus	J Am Coll Radiol	https://pubmed.ncbi.nlm.nih.gov/36436970/	ACR	American College of Radiology
Update_3	Obermannová	2022	Oesophageal cancer: ESMO Clinical Practice Guideline for diagnosis, treatment and follow-up	Oesophagus	Annals of oncology	https://pubmed.ncbi.nlm.nih.gov/35914638/	ESMO	European Society for Medical Oncology
NICE_30	Allum	2011	Guidelines for the management of oesophageal and gastric cancer	Oesophagus and Gastric	Gut	https://www.bsg.org.uk/wp-content/uploads/2019/12/BSG-guidelines-for-the-management-of-oesophageal-and-gastric-cancer.pdf	AUGSGBI-BSG-BASO	Association of Upper Gastrointestinal Surgeons of Great Britain and Ireland, the British Society of Gastroenterology and the British Association of Surgical Oncology
NICE_58	NICE	2018	Oesophago-gastric cancer: assessment and management in adults : guidance (NG83)	Oesophagus and Gastric	-	https://www.nice.org.uk/guidance/ng83	NICE	National Institute for Health and Care Excellence
Edb_22	Burges	2011	Ovarian cancer: Diagnosis and treatment	Ovarian	Deutsches Arzteblatt	https://pubmed.ncbi.nlm.nih.gov/22025930/	AGO	Ovarian Tumor Committee of the German Consortium of Gynecologic Oncology
Edb_93	Wagner	2013	S3-Guideline on diagnostics, therapy and follow-up of malignant ovarian tumours	Ovarian	Geburtshilfe und Frauenheilkunde	https://www.ncbi.nlm.nih.gov/pmc/articles/PMC3859160/	DGGG-DKG	Germany Society for Gynaecology and Obstetrics
Expert_7	Fotopoulou	2017	British Gynaecological Cancer Society (BGCS) Epithelial Ovarian / Fallopian Tube / Primary Peritoneal Cancer Guidelines: Recommendations for Practice.	Ovarian	Eur J Obstet Gynecol Reprod Biol.	https://www.bgcs.org.uk/wp-content/uploads/2021/07/BGCS-Ovarian-Guidelines-2017.pdf	BGCS	British Gynaecological Cancer Society
Expert_8	Colombo	2019	ESMO–ESGO consensus conference recommendations on ovarian cancer: pathology and molecular biology, early and advanced stages, borderline tumours and recurrent disease	Ovarian	Annals of oncology	https://ijgc.bmj.com/content/29/4/728	ESMO-ESGO	European Society for Medical Oncology, European Society of Gynaecological Oncology
Missing_6	NCCN	2023	NCCN Clinical Practice Guidelines in Oncology (NCCN Guidelines®): Ovarian Cancer Including Fallopian Tube Cancer and Primary Peritoneal Cancer	Ovarian	-	https://www.nccn.org/guidelines/guidelines-detail?category=1&id=1453	NCCN	National Comprehensive Cancer Network
NICE_34	SIGN	2013	Guideline 135: Management of epithelial ovarian cancer - Full guideline	Ovarian	-	https://www.sign.ac.uk/media/1073/sign135_oct2018.pdf	SIGN	Scottish Intercollegiate Guidelines Network
Update_4	Tokunaga	2021	The 2020 Japan Society of Gynecologic Oncology guidelines for the treatment of ovarian cancer, fallopian tube cancer, and primary peritoneal cancer	Ovarian	J Gynecol Oncol	https://www.ncbi.nlm.nih.gov/pmc/articles/PMC7930451/	JSGO	Japan Society of Gynecologic Oncology
Missing_1	NCCN	2022	NCCN Clinical Practice Guidelines in Oncology (NCCN Guidelines®): Pancreatic Adenocarcinoma	Pancreas	-	https://www.nccn.org/guidelines/guidelines-detail?category=1&id=1455	NCCN	National Comprehensive Cancer Network
Missing_20	Alok	2016	Potentially Curable Pancreatic Cancer: American Society of Clinical Oncology Clinical Practice Guideline	Pancreas	Journal of Clinical Oncology	https://ascopubs.org/doi/10.1200/JCO.2016.67.5553	ASCO	American Society of Clinical Oncology
NICE_23	Ducreux	2015	Cancer of the pancreas: ESMO Clinical Practice Guidelines for diagnosis, treatment and follow-up.	Pancreas	Annals of oncology	https://www.esmo.org/guidelines/gastrointestinal-cancers/pancreatic-cancer	ESMO	European Society for Medical Oncology
NICE_60	NICE	2018	Pancreatic cancer in adults: diagnosis and management : guidance (NG85)	Pancreas	-	https://www.nice.org.uk/guidance/ng85	NICE	National Institute for Health and Care Excellence
Missing_23	Resnik	2015	Prostate cancer survivorship care guideline: American Society of Clinical Oncology Clinical Practice Guideline endorsement	Prostate	Journal of Clinical Oncology	https://www.ncbi.nlm.nih.gov/pubmed/25667275	ASCO	American Society of Clinical Oncology
NICE_39	Cancer Care Ontario	2015	Follow-up care and psychosocial needs of survivors of prostate cancer	Prostate	-	https://www.cancercareontario.ca/en/guidelines-advice/types-of-cancer/266	CCO	Cancer Care Ontario
NICE_50	Sanda	2017	Clinically localized prostate cancer: AUA/ASTRO/SUO guideline	Prostate	Journal of Urology	https://www.auanet.org/Documents/education/clinical-guidance/Clinically-Localized-Prostate-Cancer.pdf	AUA-ASTRO-SUO	American Urological Association, American Society for Radiation Oncology, Society of Urologic Oncology
NICE_66	Mottet	2022	EAU-EANM-ESTRO-ESUR-ISUP-SIOG: Guidelines on prostate cancer	Prostate	-	https://uroweb.org/guideline/prostate-cancer/	EAU-EANM-ESTRO-ESUR-ISUP-SIOG	European Association of Urology, European Association of Nuclear Medicine, European Society for Radiotherapy and Oncology, European Society of Urogenital Radiology, International Society of Urological Pathology, International Society of Geriatric Oncology
NICE_67	NICE	2019	Prostate cancer: diagnosis and management (NG131)	Prostate	-	https://www.nice.org.uk/guidance/ng131	NICE	National Institute for Health and Care Excellence
REF_19	NCCN	2022	NCCN Clinical Practice Guidelines in Oncology (NCCN Guidelines®): Prostate Cancer	Prostate	-	https://www.nccn.org/guidelines/guidelines-detail?category=1&id=1459	NCCN	National Comprehensive Cancer Network
REF_20	Carroll	2013	PSA testing for the pretreatment staging and posttreatment management of prostate cancer: 2013 revision of 2009 best practice statement	Prostate	-	https://www.auanet.org/common/pdf/education/clinical-guidance/Prostate-Specific-Antigen.pdf.	AUA	American Urological Association
Update_5	Parker	2020	Prostate cancer: ESMO Clinical Practice Guidelines for diagnosis, treatment and follow-up	Prostate	Annals of oncology	https://pubmed.ncbi.nlm.nih.gov/32593798/	ESMO	European Society for Medical Oncology
Edb_40	Gallardo	2020	SEOM clinical guideline thyroid cancer (2019)	Thyroid	Clinical and Translational Oncology	https://pubmed.ncbi.nlm.nih.gov/32006340/	SEOM	Spanish Society of Medical Oncology
Expert_22	Haugen	2016	American Thyroid Association guidelines	Thyroid	Thyroid	https://www.liebertpub.com/doi/full/10.1089/thy.2015.0020	ATA	American Thyroid Association
Expert_9	Perros	2014	Guidelines for the management of thyroid cancer	Thyroid	Clin Endocrinol	https://pubmed.ncbi.nlm.nih.gov/24989897/	BTA	British Thyroid Association
Missing_12	Hoang	2019	ACR Appropriateness Criteria(®) Thyroid Disease	Thyroid	J Am Coll Radiol	https://pubmed.ncbi.nlm.nih.gov/31054756/	ACR	American College of Radiology
Missing_36	NICE	2022	Thyroid cancer: assessment and management	Thyroid	-	https://www.nice.org.uk/guidance/ng230	NICE	National Institute for Health and Care Excellence
Missing_8	NCCN	2023	NCCN Clinical Practice Guidelines in Oncology (NCCN Guidelines®): Thyroid Carcinoma	Thyroid	-	https://www.nccn.org/guidelines/guidelines-detail?category=1&id=1470	NCCN	National Comprehensive Cancer Network
NICE_12	Filetti	2019	Thyroid cancer: ESMO Clinical Practice Guidelines for diagnosis, treatment and follow-up	Thyroid	Annals of oncology	https://www.esmo.org/guidelines/endocrine-and-neuroendocrine-cancers/thyroid-cancer	ESMO	European Society for Medical Oncology
