# Supplementary material for: A systematic review comparing surveillance recommendations for the detection of recurrence following surgery across 16 common cancer types
Source: BMJ Oncol. 2025 Mar 7;4(1):e000627. doi: 10.1136/bmjonc-2024-000627 (PMC12164354; doi:10.1136/bmjonc-2024-000627)
Supplement: Supplementary file 3 [file bmjonc-4-1-s003.xlsx]

## Sheet: S1(b)
Basic Information					Full Text Screening
ID	First Author	Year	Title	Journal	Duplicate?	Free text not avaliable	Not in english	Does not covers one of the listed 15 solid cancers	Does not include recommendations, strategies or guidance about follow-up care (type, intensity or length)	Was not produced by a medical speciality association	Specific groups (e.g. pediatric, rare genetic conditions) only	Other (add comment)	Include	Exclude
					23	9	10	13	71	0	4	16	0	146
Edb_3	n/a	2015	Chinese guideline on the screening and endoscopic management of early colorectal cancer (Beijing, 2014)	Chinese Journal of Gastroenterology		x								x
Edb_4	Ahmed	2016	Head and neck melanoma (excluding ocular melanoma): United Kingdom National Multidisciplinary Guidelines	The Journal of laryngology and otology					x					x
Edb_5	Aihara	2016	The Japanese Breast Cancer Society Clinical Practice Guideline for systemic treatment of breast cancer, 2015 edition	Breast Cancer					x					x
Edb_6	Ajani	2016	Gastric Cancer, Version 3.2016, NCCN Clinical Practice Guidelines in Oncology	Journal of the National Comprehensive Cancer Network : JNCCN					x					x
Edb_7	Albert	2018	Clinical practice guideline: The screening, diagnosis, treatment, and follow-up of breast cancer	Deutsches Arzteblatt International					x					x
Edb_8	Allen	2019	ACR Appropriateness Criteria Post-Treatment Surveillance of Bladder Cancer	Journal of the American College of Radiology					x					x
Edb_10	Andus	2012	New German S3-Guideline diagnosis and treatment of esophagogastric cancer	Viszeralmedizin: Gastrointestinal Medicine and Surgery		x								x
Edb_11	n/a	2014	[Update on current care guideline: prostate cancer]	Duodecim; laaketieteellinen aikakauskirja		x								x
Edb_12	n/a	2021	Korean clinical practice guideline for pancreatic cancer 2021: A summary of evidence-based, multi-disciplinary diagnostic and therapeutic approaches	Pancreatology					x					x
Edb_13	Arteaga Gomez	2010	Clinical practice guideline. Ovarian cancer: Diagnosis and treatment	Ginecologia y Obstetricia de Mexico		x								x
Edb_15	Baohui	2021	Oncology Society of Chinese Medical Association guideline for clinical diagnosis and treatment of lung cancer (2021 edition)	Chinese Journal of Oncology			x (spanish)							x
Edb_17	Barron-Barron	2018	National Clinical Practice Guideline for the treatment of non-small cell lung cancer in early, locally advanced and metastatic stages	Gaceta Mexicana de Oncologia			x (chinese)							x
Edb_19	Bootz	2020	Guideline on diagnosis, treatment, and follow-up of laryngeal cancer	Der Radiologe			x (german)							x
Edb_20	Bootz	2020	Guideline on diagnosis, treatment, and follow-up of laryngeal cancer	Der Radiologe	x									x
Edb_21	Botella-Estrada	2021	Clinical Practice Guideline on Melanoma From the Spanish Academy of Dermatology and Venereology (AEDV)	Actas Dermo-Sifiliograficas			x (spanish)							x
Edb_23	Burmeister	2015	Using a Delphi process to determine optimal care for patients with pancreatic cancer	Pancreatology					x					x
Edb_24	Burstein	2010	American Society of Clinical Oncology clinical practice guideline: Update on adjuvant endocrine therapy for women with hormone receptor-positive breast cancer	Journal of Clinical Oncology					x					x
Edb_25	Campbell	2021	Renal Mass and Localized Renal Cancer: Evaluation, Management, and Follow-Up: AUA Guideline: Part I	The Journal of urology					x					x
Edb_27	Carbajal-Saldana	2018	Clinical practice guide for the management of breast cancer in early, locally advanced and metastatic stages	Gaceta Mexicana de Oncologia			x (spanish)							x
Edb_28	Casalino	2011	ACR appropriateness criteria posttreatment follow-up of prostate cancer	Journal of the American College of Radiology					x					x
Edb_29	Casalino	2014	ACR appropriateness criteria post-treatment follow-Up of renal cell carcinoma	Journal of the American College of Radiology					x					x
Edb_31	Cookson	2013	Castration-resistant prostate cancer: AUA guideline	Journal of Urology					x					x
Edb_36	Emons	2019	Most important results of the German S3 guideline "Diagnosis, treatment, and follow-up of patients with endometrial cancer"	Best Practice Onkologie	x									x
Edb_38	Froemming	2018	ACR Appropriateness Criteria Post-treatment Follow-up Prostate Cancer	Journal of the American College of Radiology					x					x
Edb_39	Frohner	2010	Drug treatment of prostate cancer: Summary and annotation of the recommendations of the interdisciplinary S3 guideline for early detection, diagnosis and treatment of prostate cancer	Krankenhauspharmazie		x								x
Edb_42	Gamulin	2013	[Clinical guidelines for diagnosing, treatment and monitoring patients with bladder cancer--Croatian Oncology Society and Croatian Urology Society, Croatian Medical Association]	Klinicke upute za dijagnostiku, lijecenje i pracenje bolesnika oboljelih od raka mokracnog mjehura Hrvatskoga Onkolokog Drustva i Hrvatskoga Uroloskog Drustva Hrvatskoga Lijecnickog Zbora.			x (croatia)							x
Edb_44	Gomez-Martin	2011	SEOM clinical guidelines for the treatment of pancreatic cancer	Clinical & translational oncology : official publication of the Federation of Spanish Oncology Societies and of the National Cancer Institute of Mexico								x		x
Edb_45	Han	2020	Chinese Medical Association guideline for clinical diagnosis and treatment of lung cancer (2019 edition)	Cancer Research and Clinic			x (chinese)							x
Edb_46	Han	2020	Chinese Medical Association guidelines for clinical diagnosis and treatment of lung cancer (2019 edition)	Chinese Journal of Oncology	x									x
Edb_48	He	2011	[2010 guideline for the management of hepatocellular carcinoma recommended by the American Association for the Study of Liver Diseases]	Zhonghua gan zang bing za zhi = Zhonghua ganzangbing zazhi = Chinese journal of hepatology		x								x
Edb_49	Heidenreich	2014	EAU guidelines on prostate cancer. Part II: Treatment of advanced, relapsing, and castration-resistant prostate cancer	European Urology							x			x
Edb_50	Jie	2021	Chinese guideline for clinical diagnosis and treatment of malignant pleural mesothelioma (2021 Edition)	Chinese Journal of Oncology							x			x
Edb_51	Kakehi	2017	Evidenced-based clinical practice guideline for prostate cancer (summary: Japanese Urological Association, 2016 edition)	International Journal of Urology					x					x
Edb_52	Khatcheressian	2013	Breast cancer follow-up and management after primary treatment: American society of clinical oncology clinical practice guideline update	Journal of Clinical Oncology				x						x
Edb_54	Kumar	2020	2019 Update of Indian National Association for Study of the Liver Consensus on Prevention, Diagnosis, and Management of Hepatocellular Carcinoma in India: The Puri II Recommendations	Journal of Clinical and Experimental Hepatology				x						x
Edb_55	Lacchetti	2017	Head and neck cancer survivorship care guideline: American society of clinical oncology clinical practice guideline endorsement of the American cancer society guideline	Journal of Clinical Oncology				x						x
Edb_57	Lowrance	2018	Castration-Resistant Prostate Cancer: AUA Guideline Amendment 2018	Journal of Urology					x					x
Edb_58	Ma	2019	Comprehensive management guideline for breast cancer follow-up and concomitant diseases	Zhonghua zhong liu za zhi [Chinese journal of oncology]		x								x
Edb_60	Martinez Trufero	2011	SEOM clinical guidelines for the treatment of thyroid cancer	Clinical & translational oncology : official publication of the Federation of Spanish Oncology Societies and of the National Cancer Institute of Mexico					x					x
Edb_61	Martin-Richard	2016	SEOM Clinical Guideline for the diagnosis and treatment of esophageal cancer (2016)	Clinical and Translational Oncology					x					x
Edb_62	McGee	2018	Eastern Canadian Colorectal Cancer Consensus Conference 2017	Current oncology (Toronto, Ont.)					x					x
Edb_63	Mehanna	2016	Oropharyngeal cancer: United Kingdom National Multidisciplinary Guidelines	The Journal of laryngology and otology					x					x
Edb_64	Mitchell	2013	ACR appropriateness criteria staging and follow-up of ovarian cancer	Journal of the American College of Radiology					x					x
Edb_66	Nahed	2015	Management of patients with recurrence of diffuse low grade glioma: A systematic review and evidence-based clinical practice guideline	Journal of neuro-oncology					x					x
Edb_75	Pisansky	2019	Adjuvant and salvage radiotherapy after prostatectomy: Astro/aua guideline amendment 2018-2019	Journal of Urology					x					x
Edb_76	Pox	2018	Update of the German S3 guideline on colorectal carcinoma	Best Practice Onkologie			x (german)							x
Edb_77	Pracy	2016	Hypopharyngeal cancer: United Kingdom National Multidisciplinary Guidelines	The Journal of laryngology and otology				x						x
Edb_79	Querleu	2011	Clinical practice guidelines for the management of patients with endometrial cancer in france recommendations of the institut national du cancer and the societe francaise d'oncologie gynecologique	International Journal of Gynecological Cancer				x						x
Edb_80	Rahal	2014	Saudi Oncology Society clinical management guideline series: Pancreatic cancer 2014	Saudi Medical Journal				x						x
Edb_81	Resnick	2015	Prostate cancer survivorship care guideline: American society of clinical oncology clinical practice guideline endorsement	Journal of Clinical Oncology				x						x
Edb_83	Rubovszky	2015	Pancreatic cancer: Evidence based management guidelines of the Hungarian Pancreatic Study Group	Orvosi Hetilap			x (hungarian)							x
Edb_84	Salama	2014	ACR Appropriateness Criteria thyroid carcinoma	Oral Oncology					x					x
Edb_88	Simo	2016	Nasopharyngeal carcinoma: United Kingdom National Multidisciplinary Guidelines	The Journal of laryngology and otology					x					x
Edb_89	Sood	2016	Management of Salivary Gland Tumours: United Kingdom National Multidisciplinary Guidelines	The Journal of laryngology and otology					x					x
Edb_90	Swetter	2019	Guidelines of care for the management of primary cutaneous melanoma	Journal of the American Academy of Dermatology					x					x
Edb_91	Tufman	2020	Follow-Up and Surveillance after Lung Cancer Treatment	Tumor Diagnostik und Therapie		x								x
Edb_92	Uleer	2018	Aftercare, treatment of recurrences, psycho-oncological support and palliative medicine of endometrial cancer	Gynakologe			x (german)							x
Edb_96	Wiltink	2020	Systematic review of colorectal/anal cancer guidelines: managing long-term symptoms and functioning	Radiotherapy and Oncology					x					x
Edb_98	Wockel	2018	Interdisciplinary screening, diagnosis, therapy and follow-up of breast cancer. Guideline of the DGGG and the DKG (S3-level, AWMF registry number 032/045OL, December 2017) - Part 2 with recommendations for the therapy of primary, recurrent and advanced breast cancer	Geburtshilfe und Frauenheilkunde					x					x
Edb_99	Wockel	2018	Interdisciplinary screening, diagnosis, therapy and follow-up of breast cancer. Guideline of the DGGG and the DKG (S3-level, AWMF registry number 032/045OL, December 2017) - Part 1 with recommendations for the screening, diagnosis and therapy of breast cancer	Geburtshilfe und Frauenheilkunde					x					x
Edb_100	Ziu	2016	Guidelines: Congress of Neurological Surgeons Systematic Review and Evidence-Based Guideline on Posttreatment Follow-up Evaluation of Patients with Nonfunctioning Pituitary Adenomas	Neurosurgery				x						x
NICE_2	Paluch-Shimon	2020	Consensus Recommendations – Breast Cancer in Young Women (BCY4) | ESMO	NICE							x			x
NICE_4	Oldenburg	2022	Testicular Cancer | ESMO	NICE				x						x
NICE_11	Baudin	2021	Lung and Thymic Carcinoids | ESMO	NICE							x			x
NICE_13	Powles	2021	eUpdate – Renal Cell Carcinoma Treatment Recommendations | ESMO	NICE					x					x
NICE_14	Ramon	2021	eUpdate – Early and Locally Advanced Non-Small-Cell Lung Cancer	NICE					x					x
NICE_15	Parker	2020	Prostate Cancer | ESMO	NICE					x					x
NICE_21	Ferenic	2009	Hepatocellular Carcinoma (HCC) | World Gastroenterology Organisation	NICE					x					x
NICE_24	Bishop	2007	Melanoma guidelines 2007	NICE					x					x
NICE_25	NICE	2008	Brachytherapy as the sole method of adjuvant radiotherapy for breast cancer after local excision - guidance (IPG268)	NICE					x					x
NICE_26	Lim	2010	Guidelines on the radical management of patients with lung cancer	NICE					x					x
NICE_32	SAGES	2012	Guidelines for laparoscopic resection of curable colon and rectal cancer	NICE					x					x
NICE_33	NICE	2012	Ovarian cancer	NICE					x					x
NICE_35	TOP	2013	Colorectal cancer screening: clinical practice guideline	NICE					x					x
NICE_36	ASGE	2013	Role of endoscopy in the staging and management of colorectal cancer	NICE					x					x
NICE_37	Morash	2014	NCCN Clinical Practice Guidelines in Oncology. Prostate Cancer. Version 3.2016. Available at: https://www.nccn.org/professionals/physician_gls/pdf/prostate.pdf. Accessed December 4, 2017 American Urological Association Education and Research, Inc. PSA testing for the pretreatment staging and posttreatment management of prostate cancer: 2013 Revision of 2009 Best Practice Statement. 2013; ACR Appr…	NICE					x					x
NICE_38	EAU	2015	Guidelines on testicular cancer	NICE				x						x
NICE_44	Diagnostic Imaging Pathways (western australia)	2015	Hepatocellular Cancer (Surveillance)	NICE					x					x
NICE_47	Kahi	2016	Colonoscopy Surveillance after Colorectal Cancer Resection: Recommendations of the US Multi-Society Task Force on Colorectal Cancer	NICE	x									x
NICE_49	ACR	2017	ACR appropriateness criteria: Post-treatment Follow-up of Prostate Cancer	NICE					x					x
NICE_51	Campbell	2017	Renal mass and localized renal cancer: AUA guideline	NICE					x					x
NICE_56	ACR	2018	ACR appropriateness criteria: Staging and Follow-up of Ovarian Cancer	NICE					x					x
NICE_59	NICE	2021	Brain tumours (primary) and brain metastases in adults : guidance (NG99)	NICE	x									x
NICE_63	Heimback	2018	AASLD guidelines for the treatment of hepatocellular carcinoma	NICE					x					x
NICE_64	NICE	2018	Oesophageal and gastric cancer	NICE	x									x
NICE_71	Department of Health	2020	Diagnosis, Staging and Treatment of Patients with Rectal Cancer: National Clinical Guideline No. 25	NICE					x					x
NICE_72	BSSM	2020	A BSSM position statement on the patient pathway and follow up: Testicular cancer, testosterone deficiency and the metabolic syndrome	NICE					x					x
NICE_73	ACR	2020	ACR appropriateness criteria: Pretreatment Evaluation and Follow-Up of Endometrial Cancer	NICE					x					x
NICE_75	NICE	2020	Clinical practice guidelines for the management of rectal cancer	NICE					x					x
NICE_76	ACR	2020	ACR appropriateness criteria: Post-Treatment Surveillance of Bladder Cancer	NICE					x					x
NICE_77	ACR	2021	ACR appropriateness criteria: Post-Treatment Follow-up and Active Surveillance of Clinically Localized Renal Cell Cancer	NICE					x					x
NICE_78	NICE	2022	Prostate cancer: Scenario: Management	NICE					x					x
NICE_79	NICE	2022	Prostate cancer	NICE	x									x
Missing_13	Kang	2018	ACR Appropriateness Criteria(®) Staging and Follow-Up of Ovarian Cancer	J Am Coll Radiol					x					x
Missing_14	Knavel	2022	ACR Appropriateness Criteria® Management of Liver Cancer: 2022 Update	J Am Coll Radiol					x					x
Missing_19	Videtic	2014	ACR appropriateness Criteria® early-stage non-small-cell lung cancer	Am J Clin Oncol					x					x
Missing_25	Vanderpuye	2021	Assessment of Adult Women With Ovarian Masses and Treatment of Epithelial Ovarian Cancer: ASCO Resource-Stratified Guideline	Journal of Clinical Oncology					x					x
Missing_26	CCA	2023	Clinical practice guidelines for the treatment and management of endometrial cancer	CCA					x					x
Missing_27	CCA	2023	Clinical practice guidelines for the treatment of lung cancer	CCA					x					x
Missing_28	CCA	2023	Clinical practice guidelines for the management of locally advanced and metastatic prostate cancer	CCA					x					x
Missing_30	CCO	2017	Models of Care for Cancer Survivorship	CCO					x					x
Missing_31	CCO	2019	Organizational Guidance for the Care of Patients with Head and Neck Cancer in Ontario	CCO					x					x
Missing_32	CCO	2019	Follow-Up Model of Care for Cancer Survivors: Recommendations for the Delivery of Follow-up Care for Cancer Survivors in Ontario	CCO				x						x
Missing_34	NICE	2011	Ovarian cancer: recognition and initial management	NICE					x					x
Missing_35	NICE	2018	Cancer of the upper aerodigestive tract: assessment and management in people aged 16 and over	NICE					x					x
REF_2	Khatcheressian	2012	Breast cancer follow-up and management after primary treatment: American Society of Clinical Oncology clinical practice guideline update	Journal of Clinical Oncology	x									x
REF_3	Senkus	2015	Primary breast cancer: ESMO Clinical Practice Guidelines for diagnosis, treatment and follow-up	Gut	x									x
REF_4	Allum	2011	Guidelines for the management of oesophageal and gastric cancer	Am J Clin Oncol	x									x
REF_6	Postmus	2017	Early and locally advanced non-small-cell lung cancer (NSCLC): ESMO Clinical Practice Guidelines for diagnosis, treatment and follow-up	Am J Clin Oncol	x									x
REF_8	Wells	2015	Revised American Thyroid Association guidelines for the management of medullary thyroid carcinoma	Thyroid					x					x
REF_9	Cardoso	2019	Early breast cancer: ESMO clinical practice guidelines for diagnosis, treatment and follow-up	Am J Clin Oncol								x		x
REF_10	Nekhlyudov	2017	Head and Neck Cancer Survivorship Care Guideline: American Society of Clinical Oncology Clinical Practice Guideline endorsement of the American Cancer Society Guideline	ASCO	x									x
REF_11	Zhou	2020	An optimal posttreatment surveillance strategy for cancer survivors based on an individualized risk-based approach	Nature					x					x
REF_12	Bruix	2005	Management of hepatocellular carcinoma	-					x					x
REF_13	Werner	2012	Revision of FIGO surgical staging in 2009 for endometrial cancer validates to improve risk stratification	Gynecol Oncol					x					x
REF_16	NICE	2017	Advanced breast cancer: diagnosis and treatment	NICE					x					x
REF_17	NICE	2019	NICE guidance for lung cancer	NICE	x									x
REF_19	NCCN	2022	NCCN Clinical Practice Guidelines in Oncology	NCCN		x								x
REF_23	Lieberman	2012	Guidelines for colonoscopy surveillance after screening and polypectomy: a consensus update by the US Multi-Society Task Force on Colorectal Cancer	Gastroenterology					x					x
REF_28	NICE	2015	Melanoma: assessment and management	NICE	x									x
Expert_3	Cibula	2018	The European Society of Gynaecological Oncology/European Society for Radiotherapy and Oncology/European Society of Pathology Guidelines for the Management of Patients With Cervical Cancer	Virchows Archiv				x						x
Expert_4	Reed	2020	British Gynaecological Cancer Society (BGCS) Cervical Cancer Guidelines: Recommendations for Practice	BGCS				x						x
Expert_6	Concin	2020	ESGO/ESTRO/ESP guidelines for the management of patients with endometrial carcinoma (ESGO)	BMJ					x					x
Expert_10	Roman	2016	AHNS Series--Do you know your guidelines? Guideline recommended follow-up and surveillance of head and neck cancer survivors	Head Neck.								x		x
Expert_25	NCCN	2022	NCCN: Head Neck	NCCN	x									x
Expert_27	Steele	2015	Practice Guideline for the Surveillance of Patients After Curative Treatment of Colon and Rectal Cancer	Dis Colon Rectum								x		x
NICE_69	Hassan	2019	Endoscopic surveillance after surgical or endoscopic resection for colorectal cancer: European Society of Gastrointestinal Endoscopy (ESGE) and European Society of Digestive Oncology (ESDO) Guideline	Endoscopy	x									x
NICE_70	Witjes	2019	Guidelines on muscle-invasive and metastatic bladder cancer	European Urology	x									x
Edb_95	Williamson	2016	Guideline of guidelines: Follow-up after nephrectomy for renal cell carcinoma	BJU International	x									x
Expert_10	Roman	2016	AHNS Series--Do you know your guidelines? Guideline recommended follow-up and surveillance of head and neck cancer survivors	Head Neck	x									x
NICE_54	Vogel	2018	Hepatocellular carcinoma: ESMO clinical practice guidelines for diagnosis, treatment and follow-up	Annals of oncology	x									x
REF_15	NICE	2018	Early and locally advanced breast cancer: diagnosis and management	NICE	x									x
NICE_28	NICE	2011	Prostate cancer	NICE	x									x
NICE_29	NICE	2011	Colorectal cancer overview	NICE	x									x
Edb_68	Park	2015	2014 KLCSG-NCC Korea practice guideline for the management of hepatocellular carcinoma	Gut and Liver								x (updated)		x
Edb_69	Park	2015	2014 Korean Liver Cancer Study Group-National Cancer Center Korea practice guideline for the management of hepatocellular carcinoma	Korean Journal of Radiology								x (updated)		x
Edb_43	Garbe	2012	Diagnosis and treatment of melanoma. European consensus-based interdisciplinary guideline - Update 2012	European Journal of Cancer								x (updated)		x
Missing_16	Moy	2016	ACR Appropriateness Criteria Stage I Breast Cancer: Initial Workup and Surveillance for Local Recurrence and Distant Metastases in Asymptomatic Women	J Am Coll Radiol								x (updated)		x
Edb_2	Heidenreich	2014	EAU guidelines on prostate cancer. Part 1: Screening, diagnosis, and local treatment with curative intent - Update 2013	European Urology								x (updated)		x
NICE_31	NICE	2012	The diagnosis and treatment of lung cancer (update)	NICE								x (updated)		x
Expert_27	Steele	2015	Practice Guideline for the Surveillance of Patients After Curative Treatment of Colon and Rectal Cancer	Diseases of the Colon and Rectum								x (updated)		x
Edb_56	Lalwani	2014	ACR Appropriateness Criteria pretreatment evaluation and follow-up of endometrial cancer	Ultrasound Quarterly								x (updated)		x
NICE_22	Colombo	2013	Endometrial Cancer: ESMO Clinical Practice Guidelines for diagnosis, treatment and follow-up	Annals of oncology								x (updated)		x
NICE_8	Lordick	2016	Oesophageal cancer: ESMO Clinical Practice Guidelines for diagnosis, treatment and follow-up.	Annals of oncology								x (updated)		x
Edb_53	Komiyama	2016	Japan Society of Gynecologic Oncology guidelines 2015 for the treatment of ovarian cancer including primary peritoneal cancer and fallopian tube cancer	International Journal of Clinical Oncology								x (updated)		x
Edb_71	Parker	2015	Cancer of the prostate: ESMO Clinical Practice Guidelines for diagnosis, treatment and follow-up	Annals of oncology								x (updated)		x
						123
						6375
