# Supplementary material for: A systematic review comparing surveillance recommendations for the detection of recurrence following surgery across 16 common cancer types
Source: BMJ Oncol. 2025 Mar 7;4(1):e000627. doi: 10.1136/bmjonc-2024-000627 (PMC12164354; doi:10.1136/bmjonc-2024-000627)
Supplement: Supplementary file 4 [file bmjonc-4-1-s004.xlsx]

## Sheet: S2
General			Populations Covered			Recommends Surveillance?				Recommends Risk-Stratification?				Who is recommended (at least some) radiative imaging as part of routine surveillance?
My ref	Guideline body	Date	Region or country	Subtype(s)	Other criteria (e.g. stages and treatments covered by follow-up recommnedations)	Y/N	Type	Length	Evidence Level	Y/N	Method	Covers	Evidence Level(s)
Brain/CNS (n=3)
Missing_2	NCCN	2023	USA	Glioma (Glioblastoma and IDH-mutant astrocytoma)	Aafter adjuvant treatment (not offered to grade 1 IDH-mutant astrocytoma)	Y	Imaging (MRI)	Indefinite	Expert Opinion	Y	Grade, performance status, subtype	Frequency	Expert Opinion	Everyone
NICE_57	NICE	2018	USA	Glioma	All stages; after any treatment	Y	Imaging (MRI), Clinical App (H)	Lifelong	Expert Opinion	Y	Grade, subtype, chromosomal alteration, life expectancy, patient preference	Length, Frequency (some aspects of timing adjustments well defined but others less clear)	Expert Opinion	Everyone
Missing_33	ESMO	2014	Europe	Glioma	All stages; after any treatment	Y	Imaging (MRI), Clinical App (test neurological function, H)	Not stated	Expert Opinion	N	-	-	-	Everyone
Breast (n=9)
Missing_3	NCCN	2023	USA	All	Locoregional; after treatment	Y	Mammogram, Clinical App (H&P)	5 years	2A	N	-	-	-	Everyone
NICE_17	KSMO-ESMO	2020	Asia	All	Locoregional; after surgery (includes individuals who have had adjuvant treatment)	Y	Mammogram, US, Clinical App (no details)	Indefinite	5a (follow-up visits) 2a (imaging)	N	-	-	-	Everyone
Missing_15	ACR	2019	USA	All	Stage 1; after treatment	Y	Mammogram	3 years	Not stated see NCCN	N	-	-	-	Everyone
NICE_7	ESMO	2019	Europe	All	Early stage; after surgery with curative intent (includes individuals who have had adjuvant treatment)	Y	Mammogram, US, MRI, Clinical App (H&P)	Indefinite	5a (follow-up visits) 2a (imaging type)	Y	Risk of relapse/patient needs (no method specified, mentions some risk factors: ER +/- cancers, age, breast tissue density, genetic/familial predispositions)	Frequency	5a	Everyone
Edb_16	SEOM, SEMERGEN, SEMFYC, SEMG, SEGO, SEOR, SESPM, and SEC	2018	Spain	All female breast cancer	Early stage; after treatment with curative intent	Y	Mammogram, Clinical App (H&P)	Lifelong	Not stated	Y	Risk classification (low, intermediate, high) based on tumor characterisitics (size, stage, hormone receptor status, genomics)	Length, Frequency	Not Stated	Everyone
NICE_61	NICE	2018	UK	All	Early and locally advanced; after surgery (includes individuals who have had adjuvant treatment)	Y	Mammography	5 years, or until enter national screening programme	Expert Opinion	Y	Age	Delivery	Expert Opinion	Everyone
REF_1	ASCO	2016	USA	All female breast cancer	Early stage; after surgery with curative intent (includes individuals who have had adjuvant treatment)	Y	Mammogram, MRI, Clinical App (H&P)	Indefinite	2A (NCCN)	Y	Frequency: Risk of recurrence in the context of functional status and patient preferences (method unspecified, consider age, subtype, treatment pathway). Type: see ACS guidelines women with a high lifetime risk of second primary breast cancer (genetic/familial predisposition)	Type, Frequency	2A (NCCN)	Everyone
Edb_86	ESMO	2015	Europe	All	All stages; after surgery or chemotherapy	Y	Imaging (mammogram, US), Clinical App (H&P)	3-5 years	2a (Grade B) - use of mammography [V, A] - regular follow-up	Y	age, breast tissue density, genetic/familial disposition	Type	Not stated	Everyone
Edb_65	Expert panel at Annual Women’s Cancer Initiative (India)	2012	Developing countries	All	Locoregional; after treatment	Y	Mammogram, Clinical App (H&P)	Not stated	Expert Opinion	N	-	-	-	Everyone
Endometrial (n=4)
Update_2	ESMO	2022	Europe	All	All stages; after initial treatment	Y	Clincial App (H&P - gynecologic exam), Imaging (CT, PET-CT)	5 years	V, C except CT scans (V, D)	Y	Risk classification (low, intermediate, high-intermediate, high) using stage, subtype, grade, histology	Type, Frequency	V, C	Can be considered if high risk
Update_1	ACR	2020	USA	All	All stages; after surgery	Y	Clinial App (H&P), Imaging (CT - CAP)	Not stated	CT -usually not appropriate	Y	High-risk patients (neither method nor risk factors given) or those with advanced FIGO stage	Type	Not stated	High-risk only
Edb_35	DGGG-DKG	2018	Germany	All	All stages; after surgery	Y	Clinical App (H&P - gynecological exam)	5 years	Clinical - EC Surveillance (no evidence) - ST/4 imaging - B/4	N	-	-	-	Nobody
Edb_79	INC-SFOG	2011	France	All	All stages; after surgery	Y	Clincial App (P - gynecologic exam)	5 years	Not stated	Y	Stage	Frequency	Not stated	Nobody
Head and Neck (n=6)
Missing_4	NCCN	2023	USA	All	All stages; following any treatment	Y	Imaging (CT /MRI/FDG PET - chest and neck, fibreoptic/mirror), Clinical App (H&P)	at least 5 years	Expert Opinion	Y	Stage, lymph node status, history of smoking, assessed to be high-risk (no details given)	Type	Expert Opinion	High-risk only
NICE_9	ENHS-ESMO-ESTRO	2020	Europe	Squamous cell carcinoma of the head and neck	included cancers of the oral cavity, larynx, oropharynx, hypopharynx	Y	Clinical app (P), endoscopy -h&n	at least 5 years	Level 3 (grade A) - ESMO	N	-	-	-	Nobody
Missing_22	ASCO	2017	USA	All	All stages; following any treatment	Y	Clinical App (H&P)	Indefinite	Expert Opinion	Y	High risk patients (for example consider smoking history and treatment type)	Frequency	Level 3/4	Nobody
Edb_87	Speciality Associations (UK)	2016	UK	All	All stages; following any treatment	Y	Imaging (NBI), Clinical App (P), endoscopy - inc fibre-optic rigid or flexible nasopharyngolaryngoscopy	at least 5 years	Expert Opinion	Y	Stage, tumor sub-type, treatment pathway, assessed to be high-risk (no details), patient preference	Length	Expert Opinion	Nobody
NICE_46	NICE	2016	UK	Upper aerodigestive tract cancer	Does not include cancers of: the thyroid, orbit, middle ear, cutaneous lip, skull base of salivary gland. Does not cover sarcomas or lymphomas. ; after treatment with curative intent	Y	Imaging (NBI)	Not stated	Expert Opinion	Y	Locally-agreed protocols	Not specified	-	Nobody
Edb_18	SFORL	2015	France	HNSCC	Stage 1-3; following treatment	Y	Imaging (CT - low dose thoracic), endoscopy	not stated	grade A (LD CT) expert opinion (endoscopy)	Y	Smoking Status	Type	Grade A	High-risk only
Kidney (n=7)
Expert_24	NCCN	2023	USA	All	All; after radical or partial nephrectomy, or ablation	Y	Imaging (CT/MRI/ultrasound, chest x-ray), biomarkers (unspecified lab tests), clinical app (H&P)	at least 5 years	2B/expert opinion	Y	Stage, treatment pathway, adverse pathological features or other risk factors, patient health, patient preference, competing sources of mortality	Type, Frequency, Length	2B/expert opinion	Everyone
Edb_26	AUA	2021	USA	Renal Cell Carcinoma	Localized; after surgical or ablative treatment	Y	Imaging (abdo CT/MRI/ultrasound, chest CT/X-ray), biomarkers (serum creatinine, estimated glomerular filtration rate, and urinalysis), clinical app (H&P)	at least 5 years	Clinical Principle/Expert opinion	Y	Risk classification (low, intermediate, high, very high risk) using stage and grade. Treatment pathway.	Type, Frequency	Expert Opinion	Everyone
NICE_16	ESMO	2019	Europe	Renal Cell Carcinoma	All; after surgery	Y	Imaging (CT - abdo and thorax)	at least 2 years	Expert Opinion	Y	Theraputic options upon recurrence. Assessment of risk of recurrence (e.g. using the UISS and SIGN models - neither are explicitly recommended).	Frequency	Expert Opinion	Everyone
Edb_41	SEOM	2019	Spain	Renal Cell Carcinoma*	Stage 1-3; includes patients who have received ablative treatment	Y	Imaging (CT chest/abdo)	at least 5 years	level 5/grade B	Y	See AUA guidelines	Frequency, Length	level 5/grade B	Everyone
Missing_17	ACR	2019	USA	Renal Cell Carcinoma	Stage 1-3; includes patients who have received ablative treatment	Y	Imaging(chest - radiographs/CT, abdo - CT/MRI/US), biomarkers (unspecified lab tests), clinical app (H&P)	at least 5 years	Expert Opinion	Y	Treatment pathway, stage or risk classification (unspecified, suggests consulting NCCN, AUA or EAU guidelines)	Type, Frequency, Length	Expert Opinion	Everyone
NICE_65	CUA	2018	Canada	Renal Cell Carcinoma	Localized; after partial or radical nephrectomy	Y	Imaging (CT/MRI/X-ray/ultrasound), biomarkers (blood count, serum chemistries, and liver function test)	5 years	Level 4 (grade C)	Y	Stage, risk-stratification using a model (e.g. UISS, Zisman, SSIGN, Karakiewicz)	Type, Frequency	Level 3	Everyone
NICE_43	EAU	2015	Europe	Renal Cell Carcinoma	All; after radical or partial nephrectomy, or ablation	Y	Imaging (CT/MRI/ultrasound)	at least 5 years	LE 4	Y	Pre-exisiting risk-classification system (UISS explicitly suggested, although refs for Leibovich, Karakiewicz, Kattan also given) - however, they also present a Table of risk categories .	Type, Frequency	Level 2- comparison of risk models	Everyone
Ovarian (n=7)
Missing_6	NCCN	2023	USA	Epithelial Ovarian, Fallopian Tube and Primary Peritoneal Cancer	All; any primary treatment	Y	Imaging (CT - CAP, MRI, PET/CT, PET), Clinical App (P - pelvic exam), Biomarker (CA125 & other tumor markers)	Indefinite	Level 2A (NCCN)	Y	By subtype, by stage, CA125 level (post-surgery?)	Type, Frequency	Level 2A (NCCN)	Everybody
Update_4	JSGO	2021	Japan	Epithelial Ovarian Cancer	All; after initial treatment	Y	Imaging (transvaginal US), Clinical App (H&P - pelvic exam)	Indefinite	Level C (equiv level 3) - grade 1 (recommend to do)	N	-	-	-	Nobody
Expert_8	ESMO-ESGO	2019	Europe	All	All; any primary treatment	Y	Clinical App (H&P), Biomarker (CA125)	at least 5 years	Level 2 (Grade C)	Y	Prognostic risk factors and treatment modalities	Frequency, Length	-	Nobody
Expert_7	BGCS	2017	UK	Epithelial Ovarian, Fallopian Tube and Primary Peritoneal Cancer	All; not specified	Y	Clinical App (H&P)	≤5 years	Level unclear (no RCTs); Grade C	N	-	-	-	Nobody
Edb_93	DGGG-DKG	2013	Germany	All	All; not specified	Y	Imaging (vaginal sonography), Clinical App (H&P - gyncological and rectal)	Not stated	Clinical Consensus	N	-	-	-	Nobody
NICE_34	SIGN	2013	Scotland	Epithelial Ovarian Cancer	All; following completion of primary treatment	N	-	-	Level 3	N	-	-	-	Nobody
Edb_22	AGO	2011	Germany	All	All; not specified	N	-	-	1b (B)*	-	-	-	-	Nobody
Lung (n=6)
Missing_5	NCCN	2023	USA	NSCLC	Stage 1-2 and oligometastatic stage 3-4; after completion of definitive therapy	Y	Imaging (chest CT), Clinical App (H&P)	Indefinite	Expert Opinion	Y	Stage, treatment pathway	Frequency	Expert Opinion	Everybody
Missing_7	NCCN	2023	USA	SCLC	All; following response assessment after primary treatment	Y	Imaging (CT - CAP, MRI -brain), Clinical App (H&P)	Indefinite	2A	Y	Treatment response, spread (limited or extensive)	Frequency	2A	Everybody
Missing_24	ASCO	2020	USA	NSCLC and SCLC	Stage 1-3; after definitve curative-intent therapy	Y	Imaging (CT - chest, MRI -brain)	Indefinite	Informal consensus Evidence: low Rec: moderate	Y	Subtype, treatment pathway, suitability of further treatment	Type	Informal consensus Evidence: low Rec: moderate	Everybody
NICE_68	NICE	2019	UK	All	All; any treatment	Y	Clinical App (H)	Not stated	Expert Opinion	N	-	-	-	Nobody
NICE_3	ESMO	2017	Europe	NSCLC	early/locally advanced; after treatment with radical intent	Y	Imaging (CT - chest), Clinical App (H&P)	Indefinite	III, B	Y	Suitability for salvage treatment	Frequency	V, B	Everybody
Missing_29	CCO	2014	Ontario, Canada	NSCLC and SCLC	All; after curative treatment	Y	Imaging (CT chest), Clinical App (H&P)	Indefinite	Expert Opinion	N	-	-	-	Everybody
Pancreas (n=4)
Missing_1	NCCN	2022	USA	Adenocarcinoma	All stages; after resection	Y	Imaging (CT), Biomarkers (CA 19-9), Clinical App (H&P)	Indefinite (>2 years)	2B (imaging and biomarkers) 2A H&P	N	-	-	-	Everyone
NICE_60	NICE	2018	UK	All	After resection	N	-	-	Very low (imaging) or not possible to assess (CA 19-9)	N	-	-	-	Nobody
Missing_20	ASCO	2016	USA	All	Aftet treatment with curative intent; Includes individuals who have recieved adjuvant treatment	Y	Clinicial App (H&P), Biomarker (CA 19-9), Imaging (CT)	Unclear (>2 years)	Low evidence/moderate recommnedation	Y	Pre-operative CA 19-9 levels, patient preference	Type, Frequency	Low evidence/moderate recommnedation	No recommendation about CT (clinician discretion)
NICE_23	ESMO	2015	Europe	All	After initial therapy	N	-	-	Level IV, Grade D	N	-	-	-	Nobody
Prostate (n=8)
REF_19	NCCN	2022	USA	All	Localised; any initial definitive therapy	Y	Biomarkers (PSA), Clinial App (DRE)	Indefinite	2A	Y	PSA levels undetecable (clinical discretion)	Type	2a	Nobody
NICE_66	EAU-EANM-ESTRO-ESUR-ISUP-SIOG	2022	Europe	All	Stages 1-3; any treatment with curative intent	Y	Biomarkers (PSA); Clinical App (H)	Not stated	Level 3 (strong)	N	-	-	-	Nobody
Update_5	ESMO	2020	Europe	All	All; after radical prostatectomy	Y	Biomarkers (PSA)	Not stated	3B	N	-	-	-	Nobody
NICE_67	NICE	2019	UK	All	Localised or locally advanced; after radical treatment	Y	Biomarkers (PSA)	Indefinite	Expert Opinion	N	-	-	-	Nobody
NICE_50	AUA-ASTRO-SUO	2017	USA	All	Localised; any treatment with curative intent	Y	Biomarkers (PSA)	at least 10 years	Expert Opinion	N	-	-	-	Nobody
Missing_23	ASCO	2015	USA	All	All; Any treatment	Y	Biomarkers (PSA), Clinical App (DRE)	Indefinite	Level 3	Y	Risk of recurrence (indicated by pretreatment PSA level, grade (Gleason score), stage, unspecified others), eligibility for salvage treatment	Frequency	Level 3	Nobody
NICE_39	CCO	2015	Canada	All	All; Any treatment with curative intent	Y	Biomarkers (PSA)	Lifelong*	Expert Opinion	Y	Benefit of salvage treatment	Length	Expert Opinion	Nobody
REF_20	AUA	2013	USA	All	All; definitive local therapy	Y	Biomarkers (PSA)	Not stated	Expert Opinion	N	-	-	-	Nobody
Thyroid (n=7)
Edb_40	SEOM	2020	Spain	Differentiated thyroid cancer	All; After surgery	Y	Biomaker (Tg, TgAb), Imaging (US, FDG-PET)	Not stated	None given - expert?	Y	ATA risk stratification, treatment response, subtype, age	Type, Frequency	None given	High risk only
Expert_22	ATA	2016	USA	Differentiated thyroid cancer	All; After intial therapy	Y	Biomarker (Tg), Imaging (US/FDG-PET/CT), Clinical App (P)	Several years	strong/high - Tg strong/moderate - US	Y	ATA risk stratification, experience of operating surgeon, clinical concerns	Type, Frequency, Length	A range (from strong/moderate to weak/low)	High risk only
Expert_9	BTA	2014	UK	Differentiated thyroid cancer	All; After intial therapy	Y	Biomarker (Tg), Imaging (US/WBS), Clinical App (P)	Not stated	4, D	Y	Treatment pathway, reponse to initial therapy (algorithm based on Tg levels and imaging - based on ATA)	Eligibility, Type, Frequency, Setting	use model: 2-, C type: 2++, B/2+, C/4, D freq: 4, D setting: 4, D	High risk (WBS)
Missing_12	ACR	2019	USA	All	All; After intial therapy	Y	Biomarker (Tg), Imaging (US/WBS)	Not stated	Not stated see ATA	Y	Reponse to initial therapy (uses algorithm based on Tg levels and imaging based on ATA)	Type, Frequency	Not stated see ATA	High risk (WBS)
Missing_36	NICE	2022	UK	Differentiated thyroid cancer	All; After surgery	Y	Biomarker (Tg), Imaging (US)	5 years - indefinite	D	Y	imaging results, Tg levels, treatment pathway	Eligibility, Length	D	Nobody
Missing_8	NCCN	2023	USA	Papillary thyroid cancer (low risk)	Implied low stage (check); after intial therapy	Y	Clinical App (P), Imaging (US and iodine-131), Biomarker (Tg)	Indefinite	Cat 2A	Y	Treatment pathway, validated risk assessment	Type	Cat 2A	High risk (WBS)
NICE_12	ESMO	2019	Europe	All	All; after intial therapy	Y	Biomarker (Tg, TgAb, CEA), Imaging (US, CT)	Indefinite	2B (use of Tg), no evidence level given for imaging (neck US)	Y	Risk assessment (pre-treatment), treatment response, subtype (DTC or MTC)	Type, Frequency	4B/not given	for MTC only
Liver (n=5)
Edb_74	AAEH	2020	Argentina	Hepatocellular carcinoma	All; After liver transplant only	Y	Imaging (CT/MRI), Biomarker (AFP)	3-5 years	5 (consensus statement)	N	-	-	-	Everyone
Edb_70	KLCSG-NCC	2019	Korea	Hepatocellular carcinoma	All; After treatment (resection, transplantation or ablation) - patients with complete treatment response	Y	Imaging (CT/MRI), biomarker (serum tumor)	Indefinite	B1 (moderate, strong)	Y	Pre-treatment risk factors and tumor biology (citation to validated risk model given)	Frequency	B1 (moderate, strong)	Everyone
NICE_20	ESMO	2018	Europe	Hepatocellular carcinoma	All; After treatment (loco-regional or systemic)	Y	Imaging (CT/MRI), clinical app (evaluation of liver decompensation)	Indefinite	3A	Y	Stage, treatment pathway	Frequency	3A	Everyone
NICE_55	AASLD	2018	USA	Hepatocellular carcinoma	Early or intermediate (BCLC stages 0 to 2); After loco regional treatment	Y	Imaging (CT/MRI), Biomarker (AFP)	Indefinite	Not stated	Y	treatment pathway, RETREAT risk stratification score (validated, uses pathology only)*	Frequency	Not stated	Everyone
NICE_62	EASL	2018	Europe	Hepatocellular carcinoma	Early or intermediate (BCLC stages 0 to 2); After treatment (in practise only mentioned for liver resection)	Y	Not specified	at least 1 year	evidence high, recommnedation strong	Y	Treatment Pathway	Unclear	Not stated	Unclear
Oesphageal (n=7)
Edb_82	Brazilian Group of Gastrointestinal Tumours	2021	Brazil	All (includes gastric)	All; Treated with curative intent	Y	Imaging (CT CA), endoscopy	2-5 years	IV-V (A-B)	Y	Subtype, stage, treatment pathway	Eligibility, Type, Frequency, Length	Eligibility: V (A) Others: IV-V (A-B)	Only higher risk groups
Edb_9	Saudi Oncology Society	2014	Saudi Arabia	All	All; Treated with surgery or chemoradiotherapy; Asymptomatic only	Y	Clinical App (H&P) Imaging (endoscopy)	5 years -Indefinite	EL-3	Y	Stage, Treatment pathway	Type, Length, Frequency	EL-3	Nobody
Expert_23	NCCN	2019	USA	All	All; After treatment	Y	Clinical App (H&P), Imaging (CT CA), endoscopy	Indefinite	2A	Y	Stage, Treatment pathway	Type, Length, Frequency	2A	Higher stages only
Missing_18	ACR	2022	USA	All	All; After treatment	Y	Imaging (CT CA, FDG-PET/CT)	Not stated	Not stated	N	-	-	-	Everyone
NICE_30*	AUGSGBI-BSG-BASO	2011	UK	All	After treatment	N	Patient led self refferral via appointed CNS	-	Level V, Grade C	N	-	-	-	Nobody
NICE_58*	NICE	2018	UK	All	All stages; after any curative treatment; asymptomatic patients	N	Access to multi-disciplinary team	-	No evidence that early detection leads to improved overall survival	N	-	-	-	Nobody
Update_3	ESMO	2022	Europe	All	All stages; After treatment	Y	Clinical app (H), Imaging (CT), endoscopy	2 years	Level V, grade A (no imaging) Level IV, grade B (imaging)	Y	Treatment pathway, treatment response, eligibility for salvage treatment	Type	Level IV, grade B	Only some pathways
Gastric (n=7)
Expert_26	NCCN	2023	USA	All	All stages; after endoscopic or surgical resection	Y	Imaging (CT CAP), gastroscopy, Clinical App (H&P)	at least 5 years	2A	Y	Stage, treament pathway	Type, Length	2A	High risk only
Edb_33	Brazilian Group of Gastrointestinal Tumours'	2020	Brazil	All	All stages; after any curative trreatment	Y	Imaging (CT CA), endoscopy, Biomarkers (varied)	Up to 5 years	Level IV/Grade A (early stage pathway) Level V/Grade C (advanced stage pathway)	Y	Stage, clinical discretion	Type, Frequency, Length	Level IV/Grade A (early stage pathway) Level V/Grade C (advanced stage pathway)	Advanced stage only
Edb_94	CSCO	2019	China	All	All stages; after radical gasterectomy (or radical reseaction)	Y	Clinical App (H&P - including monitoring weight and perfromance status), Biomarkers (CEA/CA19-9), Imaging (CT CAP), gastroscopy	at least 5 years	1A/2A	Y	Stage, Performance status/unsuitable for treatment in case of recurrence	Eligibility, Frequency	1A/2A (frequency only)	Everyone
NICE_58	NICE	2018	UK	All	All stages; after any curative treatment; asymptomatic patients	N	Access to multi-disciplinary team		No evidence that early detection leads to improved OS	N	-	-	-	Nobody
NICE_6	ESMO	2016	Europe	All	All stages; after surgical resection	Y	No specific type or schedule of follow-up is recommended	-	III, B	Y	Stage, other patient characteristics	No specific type or schedule of follow-up is recommended	V, B	Nobody
REF_5	Gastric Cancer Congress (meeting)	2016	USA	All	All stages; after surgery	Y	Imaging (endoscopy, unspecified cross sectional imaging)	5 years	Expert opinion	Y	Stage, treatment pathway, eligibility for subsequent treatment	Type, Frequency	Expert opinion	Some treatment pathways
NICE_30	AUGSGBI-BSG-BASO	2011	UK	All	All stages; after any treatment	N	Patient led self referral via appointed CNS		Grade C (expert)	N	-	-	-	Nobody
Melanoma (n=15)
Edb_59	SEOM-GEM	2021	Spain	All	All stages; after treatment	Y	Imaging (lymph node sonography, CT, MRI), Biomarkers (LDH&S-100), Clinical App (skin&node exam), body photography, sequential digital dermatoscopy imaging, and reflectance confocal microscopy	Indefinite	2(A) - physical exams 3(B) - CT/MRI 1(A) - lymph node US 4© - biomarkers -use is optional 3(A) -other imaging	Y	Stage, risk factors for development of melanoma (high number of moles or presence of clinical atypical nevi)	Type, Frequency	Type - 3B, 1A (CT/MRI, US) Frequency -3A	Higher stages
Edb_73	DDG-DeCOG	2013	Germany	All cutaneous melanoma	All stages; after treatment	Y	Imaging (lymph node US, unspecified cross-sectional), Biomarker (S100B), Clinical App (P)	at least 10 years	2b (A) -physical exams 1a (A) - US 1a (B) - cross-sectional imaging	Y	Stage, risk factors for development of melanoma (dysplastic nevus syndrome, family history)	Type, Frequency, Length	Schedule is GCP. 2b (A) -physical exams 1a (A) - US 1a (B) - cross-sectional imaging	Higher stages
Expert_12	EDF-EADO-EOTRC	2022	Europe	All cutaneous melanoma	All stages; after treatment	Y	Imaging (lymph node US, CT, CT-PET-MRI), Biomarker (LDH, S-100), Clinical App (P)	at least 10 years	1A - use of US 3B - use of CT/CT-PET-MRI schedule - expert opinion	Y	Stage, risk factors for melanoma (including but not limited to multiple nevi, family and personal history of melanoma, history of sunburns)	Type, Frequency	1A - use of US 3B - use of CT/CT-PET-MRI 3A - frequency	Higher stages
Expert_13	NCCN	2022	USA	All cutaneous melanoma	All stages; after treatment	Y	Imaging (cross-sectional (varied), unspecified non-invasive), Clinial App (H&P)	Indefinite	2A (except use of cross sectional imaging -2B)	Y	Stage, risk of recurrence (consider melanoma patient/familiy history, mole count, atypical moles/nevi)	Type, Frequency	2A (except use of cross sectional imaging - 2B)	Higher stage only
Expert_14	CCA	2021	Australia	All	Stages 1-3; after definitive treatment; asymptomatic patients only	Y	Clinical App (H&P), Imaging (PET, CT)	5-10 years	Level 4 (grades B&C)	Y	Stage, risk-recurrence adjusted approach	Type, Frequency	Level 4 (grade C)	Higher stage only
Expert_15	AAD	2019	USA	All cutaneous melanoma (including arising from the nail unit). Excludes melanoma of the mucous membranes or uveal melanoma.	Stages 1-2c	Y	Imaging (US, various unspecified radiological), Clinical (H&P)	Lifelong	Level 1/2 Grade C	Y	Stage, LN status, risk of second primary (mole pattern, presence of atypical nevi, and family history), risk of recurrence (unspecified)	Type, Frequency	Level 3 (grade A)	Higher stage only
Expert_16	JDA-JSCS	2020	Japan	All	After curative resection	Y	Imaging (CT, FDG-PET)	5 years	Level C, Grade 2 (for)	N	-	-	-	Everybody
Expert_17	SFD	2017	France	All	Stages 1-3	Y	Clinical (P - inc lymph node assessment), Imaging (Dermoscopy, US, CT, FDG-PET)	Lifelong	C	Y	Stage, treatment pathway	Type, Frequency	C	Higher stage only
Expert_18	Brazilian Guideline (body?)	2016	Brazil	All cutaneous melanoma	Stages 0-2	Y	Clinical (physical, body mapping), Imaging (US), Biomarker (S100)	10 years	A/B - body mapping D -physical exam C - US/Biomarker	Y	Stage, presence of unspecified number of risk factors for melanoma development (including atypical nevus, genetic background, personal/family history of melanoma)	Type	A (more benefit of follow-up if at high risk) A (body mapping) C (US/S100)	Nobody
Expert_19	Swiss guideline	2016	Switzerland	All cutaneous melanoma	All stages; after treatment	Y	Imaging (US, PET-CT), Biomarker (S100), Clinical App (P)	10 years	IV	Y	Stage, treatment pathway	Type, Frequency	IV	Higher stage only
Expert_20	CCO	2015	Canada	All cutaneous melanoma	All stages; after treatment with curative intent	Y	Clinical App (P), photo surveillance, Imaging (US, CT)	Not stated (>5 years)	Not stated	Y	Stage, multiple nevi, high-risk pathologic features, risk factors for melanoma development	Type, Frequency	Not stated	High risk only
Expert_21	Chinese Guidelines	2015	China	All cutaneous melanoma (other are also discussed separately but not (yet?) extracted here.	All stages; after treatment	Y	Clinical (H&P, photo surveillance), Biomakers (varied routine tests, LDH), Imaging (US, CT, X-ray, MRI, PET-CT)	Lifelong	Not stated	Y	Stage	Type, Frequency	Not stated	Higher stage only
NICE_18	ESMO	2019	Europe	All	All stages; after treatment	Y	Clinical (unspecified), Biomarkers (S100), Imaging (US of LNs, CT or whole-body PET/PET-CT scans)	Not stated	III, B (IV, D - use of S100)	Y	High risk tumors (includes but not limited to metastatic disease or thick tumor). Individidual risk factors (not specific)	Type, Frequency	Not stated (expert opinion implied)	High risk only
NICE_41	NICE	2015	UK	All	All stages; after treatment; includes pediatric	Y	Clinical (P - exam of skin and lymph nodes), Imaging (US, CT), dermoscopy, photography	1-5 years	Not stated (need to see supplement)	Y	Stage, lymph node status, risk factors for melanoma development (e.g. atypical model syndrome, family history of melanoma)	Type, Frequency, Length	Not stated (need to see supplement)	Higher stage only
NICE_48	SIGN	2017	Scotland	All cutaneous melanoma	All stages; after treatment	Y	Clinical App (unspecified), Imaging (CT)	1-10 years	Level 3 (strong)	Y	Stage	Type, Length	Level 4 (strong)	Higher stage only
Colorectal (n=18)
Edb_1	NZMA	2011	New Zealand	Adenocarcinoma (colon or rectum)	Invasive; after resection	Y	Clinical App (P - DRE), Colonoscopy, Proctoscopy, sigmoidoscopy, Biomakers (CEA), Imaging (unspecificed of liver)	5 years -Indefinite	Expert Opinion (GCP) - intensive follow-up B - use of specific modalites	Y	Stage, subtype (colon/rectal)	Type, Frequency, Length	B	Everyone (liver imaging)
Edb_32	ASCO	2019	USA	All	Early-stage; after treatment	Y	Clinical App (H&P with DRE), Biomarker (CEA), Imaging (CT - abdomen and pelvis), colonoscopy	3 years - until 75	evidence quality low to intermediate, recommnedations weak - moderate	Y	Stage, treatment pathway, subtype (colon/rectal), selection of tumor characterisitics (spread, grade, lymph nodes, other histology)	Type, Length, Frequency	Expert (unclear in places) evidence quality low to intermediate, recommendations weak - moderate	Everyone
Edb_47	ESGE-ESDO	2019	Europe	All	All stages; after curative treatment (including oncological)	Y	endoscopy, colonoscopy	8 years (or until 80 years)	low-moderate quality evidence; strong recommendations	Y	Comorbidities	Length	weak rec; low quality	Nobody
Expert_29	NCCN	2023	USA	Colon	All stages; after surgery	Y	Clinical App (H&P), Biomarker (CEA), colonoscopy, Imaging (CT CAP)	Indefinite	Grade 2A	Y	Stage	Type, Frequency	Grade 2A	Higher stage only
Expert_30	NCCN	2023	USA	Rectal	All stages; after any treatment	Y	Clinical App (H&P), Biomarker (CEA), Imaging (CT CAP), colonoscopy, protoscopy	Indefinite (CT and CEA stop after 3-5years)	2A	Y	Stage, treament pathway	Type, Frequency	2A	Higher risk only
Expert_31	CCO	2021	Ontario, Canada	All*	All stages; after primary curative treatment	Y	Clinical App (H&P), Imaging (CT CAP), colnoscopy	Indefinite	Not stated	Y	Subtype, stage, age	Eligibility (clinical discretion)	Insuffient evidence for recommendation for some groups	All who are eligible
Expert_32*	CCA	2017	Australia	All	All stages; after curative resection; excludes people who would not be suitable for further intervention	Y	Biomarker (CEA), Imaging (CT)	Not stated	grade D (EBR)	N	-	-	-	Everybody
Expert_33*	CCA	2018	Australia	All	All stages; after curative resection	Y	Colonoscopy, clinical app (P -DRE) , protoscopy, endoscopy	Unclear	grade C (EBR)	Y	Treatment pathway	Type	Grade C	Nobody
Expert_34	NZGG	2012	New Zealand	All	All stages; after curative resection	Y	Clinical app (P -DRE), Biomarker (CEA), colonoscopy, proctoscopy, simoidoscopy, Imaging (CT - CAP, US - liver)	Indefinite	Good practise point/expert opinion	Y	Stage, subtype (colon/rectal), comorbidites (which limit future treatment options)	Type, Frequency	Grade B	Everyone (liver imaging)
Expert_5	ESCP	2018	Europe	All	Non-metastatic; after resection with curative intent;	Y	Clinical (App, DRE), Biomarker (CEA), Imaging (CT CAP), endoscopy	at least 5 years	1a - CEA, abdo CT, DRE 2b - colonoscopy 5 (expert) - lung CT, pelvic CT use of follow-up for everyone eligble for further treatment - V (expert)	Y	Stage, subtype (rectal), treatment pathway, perceived benefit, Eligibility for further intervention	Type, Length, Eligibility	Variable 1a - CEA, abdo CT, DRE 2b - colonoscopy 5 (expert) - lung CT, pelvic CT	Higher stage (and eligible) only
NICE_1	ESMO	2020	Europe	All	Localised cancer; after surgery	Y	Clinical App (H&P), Biomarker (CEA), Imaging (CT CAP), colonoscopy	Indefinite	2B (H&P, CEA, CT) 3B (colonoscopy)	Y	TNM classification	Type	2B	Higher risk only
NICE_27	SIGN	2011	Scotland	All	All stages; after resection with curative intent	Y	Biomarker (CEA), Imaging (CT), colonoscopy	Indefinite	Level 1 (CEA/CT) - doesn't seem correct Expert opinion (colonoscopy)	N	-	-	-	Unclear
NICE_45	US Multi-Society Task Force on Colorectal Cancer	2016	USA	All	All stages; after resection with curative intent	Y	Colonoscopy, sigmoidoscopy, endoscopic US, Imaging (CT colonography)	at least 5 years	Low-moderate quality	Y	Stage, subtype (colon/rectal), treament pathway, life expectancy (consider age and comorbidites)	Type, Frequency, Length	Low quality	Incomplete resection only
NICE_5	ESMO	2021	Asia	All	Localised cancer; after resection	Y	Clinical (H&P), Biomarker (CEA), colonoscopy, Imaging (CT)	Indefinite	2B, except colonoscopy 3B	Y	TNM classification	Type	2B	High risk only
NICE_52	ACPGBI	2017	UK	All (includes anal cancer)	All stages; after surgery with curative intent	Y	Biomarker (CEA), Imaging (CT), colonoscopy	Indefinite	B (CE/CT) C (colnoscopy)	Y	Age/frailty	Length	D	Everyone
NICE_74	NICE	2020	UK	All	Non-metastatic; after surgery with curative intent	Y	Biomarker (CEA), Imaging (CT CAP)	3 years	Level 1	N	-	-	-	Everyone
NICE_80	ASCRS	2021	USA	All	Stages 1-4; after treatment	Y	Clinical App (H&P), Biomarker (CEA), Imaging (CT), colonoscopy, proctosigmoidoscopy/endoscopy	5 years	1(A-V) (2b for proctosigmoidoscopy)	Y	Subtype (colon/rectal), stage, treatment regimen, risk of recurrence (including clinical, pathological and patient risk factors)	Type, Frequency	2B (weak, moderate)	Everyone
REF_21	BGS-ACPGBI	2010	UK	All	All stages; after resection with curative intent	Y	Imaging (CT - liver), colonoscopy	Indefinite	B	N	-	-	-	Everyone
Bladder (n=10)
Edb_14	EAU	2021	Europe	Urothelial Carcinoma	Non-muscle invasive; after transurethal resection of the bladder	Y	Imaging (CT-IVU upper tract), Biomarkers (urine cytology), cystoscopy	5 years - lifelong	strong (use of cystoscopy) weak (everything else)	Y	EAU NMIBC 2021 model (inc stage, grade, subtype, tumor size, age)	Type, Frequency, Length	Expert Opinion/Weak	Very high risk only
Edb_37	NCCN	2020	USA	Urothelial and Papillary Carcinoma	Non-muscle invasive; after transurethal resection of the bladder	Y	Imaging (CTU (upper tract imaging)/CT/MRI), Biomarkers (urine cytology), cystoscopy	5 years - 10 years	2A	Y	AUA risk stratification (inc stage, grade, subtype histology)	Type, Frequency, Length	2A	High risk only
Edb_78	AURO	2010	Italy	Urothelial Carcinoma	All stages; after surgical treatment (inc transurethral resection of bladder and radical cystectomy)	Y	Imaging (CT urography), Biomarkers (urine cytology), Clinical App (P), cystoscopy	5 years - indefinite	Not given	Y	Stage, grade, treatment pathway	Type, Frequency, Length	Not given	High grade only
Edb_97	EAU	2021	Europe	Urothelial Carcinoma	Muscle invasive; after treatment (radical cystectomy or trimodality therapy)	Y	Imaging (CT urography?), abdo, thorax), Biomarkers (cytology), cystoscopy	indefinite	Retrospective studies	Y	Treatment pathway	Type	Retrospective studies	Some treatment types
Expert_1	AUA	2020	USA	Urothelial Carcinoma	Non-muscle invasive; after transurethal resection of the bladder	Y	Imaging (UT unspecified), Biomarkers (urine cytology), cystoscopy	5 year - indefinite	Grade C (moderate) - Expert Opinion	Y	AUA risk stratification (inc stage, grade, subtype histology), shared decision -making between patient and clinician	Type, Frequency, Length	Expert Opinion	Intermediate/high risk only
Expert_11	SIU-ICUD	2017	International?	Urothelial Carcinoma	All stages; after surgical treatment (inc TURB, RC and bladder preserving therapy)	Y	Imaging (UT - CT urography), Biomarkers (urine cytology), cystoscopy	5 years - lifelong	Grade C	Y	Risk stratification algorithm adapted from AUA (inc stage, grade, subtype histology)	Type, Frequency, Length	Grade C	Intermediate/high risk only
Expert_2	AUA	2020	USA	Urothelial Carcinoma	Muscle invasive; after treatment (radical cystectomy or bladder sparing therapy)	Y	Imaging (CT/MRI - CAP), Biomarkers (unspecified), Clinial App (H&P), cystoscopy	Indefinite	Expert Opinion	Y	Treatment pathway, histology	Unclear	Expert Opinion	Everyone
Missing_9	ACR	2019	USA	Urothelial Carcinoma	All stages; after treatment (transurethral resection of bladder, radical cystectomy and radiotherapy)	Y	Imaging (CT/MRI -CAP, radiography - chest, FDG-PET/CT), Biomarkers (urine cytology), Cystoscopy	Not stated	Not given	Y	Stage, risk factors (lymph node, grade surgical margins)	Type	Not given	Patients with MIBC or other risk factors
NICE_10	ESMO	2021	Europe	Urothelial Carcinoma	All stages; after treatment (transurethral resection of bladder, radical cystectomy and bladder sparing procedures)	Y	Imaging (CT IV urography, CAP, thorax), Biomarkers (urine cytology), Cystoscopy	5 years - indefinite	Level IV (grade B)	Y	Stage, risk classification (grade, tumor size, subtype, histology) - is this AUA again?	Type, Frequency, Length	Level IV (grade B)	high risk or muscle invasive disease only
NICE_40	NICE	2015	UK	Urothelial Carcinoma	All stages; after treatment (transurethral resection of bladder, radical cystectomy and radiotherapy)	Y	Imaging (CT CAP, UT - unspecified), Cystoscopy	1 year - indefinite	Not stated	Y	Stage, treatment pathway, risk classification (grade, tumor size, subtype)	Type, Frequency, Length	Not stated	MIBC and some high-risk
Italics indicate any recommnedations that are unclear, non-specific, vague or incomplete.
