# Supplementary material for: A systematic review comparing surveillance recommendations for the detection of recurrence following surgery across 16 common cancer types
Source: BMJ Oncol. 2025 Mar 7;4(1):e000627. doi: 10.1136/bmjonc-2024-000627 (PMC12164354; doi:10.1136/bmjonc-2024-000627)
Supplement: Supplementary file 5 [file bmjonc-4-1-s005.xlsx]

## Sheet: S3(a) 
Cancer Type	Number	Is surveillance to detect recurrence recommended?					Is risk-stratification recommended?														Who is recommended (at least some) cross-sectional imaging as part of routine surveillance?				Fixed end point for surveillance	Vague or non-specific recommendations				Evidence avalibility			Guideline Overview
		Any (%)	Imaging (%)		Biomarkers (%)	Clinical Appointment (%)	Any (%)	How?								What is adapted?										Mode of surveillance	Method of risk stratification	Risk adjustment	Any of the three	Evidence level given	Expert Opinion stated	Not stated	Includes all stages	Includes all subtypes	Includes any treatment type	Restricts to curative treatment
			Cross-sectional	Localised				Clinical risk factors (%)	Stage (%)	Treatment Pathway (%)	Cancer subtype (%)	Other clinical risk factors (%)	Non-clinical risk factors (%)	Indicators of competing risk (%)	Other non-clinical risk factors (%)	Eligibility (%)	Type (%)	Frequency (%)	Length (%)	Timing: frequency or length (%)	Everyone (%)	Some individuals (%)	Nobody (%)	Unclear (%)
Overall	123	115 (93.5)	82 (66.7)	74 (60.2)	55 (44.7)	71 (57.7)	92 (74.8)	83 (67.5)	63 (51.2)	35 (28.5)	28 (22.8)	45 (36.6)	42 (34.1)	28 (22.8)	20 (16.3)	6 (4.9)	64 (52)	62 (50.4)	32 (26)	71 (57.7)	25 (20.3)	47 (38.2)	39 (31.7)	12 (9.8)	25 (20.3)	12 (9.8)	40 (32.5)	17 (13.8)	48 (39)	78 (63.4)	31 (25.2)	14 (11.4)	86 (69.9)	78 (63.4)	46 (37.4)	28 (22.8)
Bladder	10	10 (100)	10 (100)	10 (100)	9 (90)	2 (20)	10 (100)	10 (100)	8 (80)	5 (50)	6 (60)	9 (90)	2 (20.0)	2 (20)	-	-	9 (90)	7 (70)	7 (70)	7 (70)	1 (10)	9 (90)	-	-	1 (10)	1 (10)	2 (20)	1 (10)	3 (30)	6 (60)	1 (10)	3 (30)	5 (50)	-	-	-
Brain and CNS	3	3 (100)	3 (100)	-	-	2 (66.7)	2 (66.7)	2 (66.7)	-	-	2 (66.7)	2 (66.7)	2 (66.7)	2 (66.7)	1 (33.3)	-	-	2 (66.7)	1 (33.3)	2 (66.7)	3 (100)	-	-	-	-	-	1 (33.3)	-	1 (33.3)	-	3 (100)	-	3 (100)	-	2 (66.7)	-
Breast	9	9 (100)	2 (22.2)	9 (100)	-	7 (77.8)	5 (55.6)	4 (44.4)	1 (11.1)	1 (11.1)	2 (22.2)	3 (33.3)	5 (55.6)	4 (44.4)	3 (33.3)	-	3 (33.3)	3 (33.3)	1 (11.1)	3 (33.3)	-	2 (22.2)	7 (77.8)	-	4 (44.4)	1 (11.1)	3 (33.3)	2 (22.2)	4 (44.4)	5 (55.6)	2 (22.2)	2 (22.2)	1 (11.1)	9 (100)	4 (44.4)	3 (33.3)
Colorectal	18	18 (100)	16 (88.9)	16 (88.9)	13 (72.2)	11 (61.1)	15 (83.3)	12 (66.7)	10 (55.6)	6 (33.3)	7 (38.9)	1 (5.6)	8 (44.4)	8 (44.4)	2 (11.1)	2 (11.1)	11 (61.1)	7 (38.9)	7 (38.9)	11 (61.1)	7 (38.9)	7 (38.9)	2 (11.1)	2 (11.1)	4 (22.2)	1 (5.6)	6 (33.3)	2 (11.1)	7 (38.9)	16 (88.9)	1 (5.6)	1 (5.6)	12 (66.7)	15 (83.3)	3 (16.7)	12 (66.7)
Endometrial	4	4 (100)	2 (50)	-	-	4 (100)	3 (75)	3 (75)	3 (75)	-	1 (25)	1 (25)	-	-	-	-	2 (50)	2 (50)	-	2 (50)	-	2 (50)	2 (50)	-	3 (75)	1 (25)	1 (25)	-	2 (50)	3 (75)	-	1 (25)	4 (100)	4 (100)	1 (25)	-
Gastric	7	5 (71.4)	4 (57.1)	4 (57.1)	2 (28.6)	2 (28.6)	5 (71.4)	5 (71.4)	5 (71.4)	2 (28.6)	-	-	3 (42.9)	2 (28.6)	1 (14.3)	1 (14.3)	3 (42.9)	3 (42.9)	2 (28.6)	4 (57.1)	1 (14.3)	3 (42.9)	3 (42.9)	-	2 (28.6)	2 (28.6)	2 (28.6)	3 (42.9)	4 (57.1)	4 (57.1)	3 (42.9)	-	7 (100)	7 (100)	1 (14.3)	2 (28.6)
Head and Neck	6	6 (100)	2 (33.3)	5 (83.3)	-	4 (66.7)	6 (100)	4 (66.7)	3 (50)	2 (33.3)	1 (16.7)	1 (16.7)	4 (66.7)	-	4 (66.7)	-	3 (50)	1 (16.7)	1 (16.7)	2 (33.3)	-	3 (50)	3 (50)	-	-	-	4 (66.7)	2 (33.3)	4 (66.7)	3 (50)	3 (50)	-	5 (83.3)	3 (50)	5 (83.3)	1 (16.7)
Kidney	7	7 (100)	7 (100)	5 (71.4)	4 (57.1)	3 (42.9)	7 (100)	6 (85.7)	6 (85.7)	1 (14.3)	-	4 (57.1)	4 (57.1)	4 (57.1)	1 (14.3)	-	5 (71.4)	7 (100)	3 (42.9)	7 (100)	7 (100)	-	-	-	1 (14.3)	3 (42.9)	6 (85.7)	2 (28.6)	6 (85.7)	4 (57.1)	3 (42.9)	-	3 (42.9)	1 (14.3)	-	-
Liver	5	5 (100)	4 (80)	-	3 (60)	1 (20)	4 (80)	4 (80)	1 (20.0)	3 (60.0)	-	2 (40)	-	-	-	-	-	3 (60)	-	3 (60)	4 (80)	-	-	1 (20)	1 (20)	2 (40)	2 (40)	2 (40)	3 (60)	3 (60)	1 (20)	1 (20)	3 (60)	-	1 (20)	-
Lung	6	6 (100)	5 (83.3)	-	-	5 (83.3)	4 (66.7)	3 (50)	2 (33.3)	2 (33.3)	1 (16.7)	1 (16.7)	2 (33.3)	2 (33.3)	-	-	1 (16.7)	3 (50)	-	3 (50)	-	-	1 (16.7)	5 (83.3)	-	-	-	-	-	2 (33.3)	4 (66.7)	-	3 (50)	1 (16.7)	2 (33.3)	2 (33.3)
Melanoma	15	15 (100)	14 (93.3)	12 (80)	6 (40)	14 (93.3)	14 (93.3)	14 (93.3)	13 (86.7)	2 (13.3)	-	9 (60)	6 (40)	-	6 (40)	-	14 (93.3)	12 (80)	3 (20)	13 (86.7)	-	13 (86.7)	1 (6.7)	1 (6.7)	6 (40)	-	7 (46.7)	1 (6.7)	7 (46.7)	10 (66.7)	2 (13.3)	3 (20)	11 (73.3)	15 (100)	12 (80)	2 (13.3)
Oesophageal	7	5 (71.4)	4 (57.1)	4 (57.1)	-	3 (42.9)	4 (57.1)	4 (57.1)	3 (42.9)	4 (57.1)	1 (14.3)	1 (14.3)	1 (14.3)	1 (14.3)	-	1 (14.3)	4 (57.1)	3 (42.9)	3 (42.9)	3 (42.9)	1 (14.3)	3 (42.9)	3 (42.9)	-	2 (28.6)	-	-	-	-	5 (71.4)	1 (14.3)	1 (14.3)	7 (100)	7 (100)	4 (57.1)	2 (28.6)
Ovarian	7	5 (71.4)	1 (14.3)	2 (28.6)	2 (28.6)	5 (71.4)	2 (28.6)	2 (28.6)	1 (14.3)	1 (14.3)	1 (14.3)	1 (14.3)	-	-	-	-	1 (14.3)	2 (28.6)	1 (14.3)	2 (28.6)	-	-	6 (85.7)	1 (14.3)	1 (14.3)	-	1 (14.3)	1 (14.3)	1 (14.3)	6 (85.7)	1 (14.3)	-	7 (100)	3 (42.9)	4 (57.1)	-
Pancreas	4	2 (50)	2 (50)	-	2 (50)	2 (50)	1 (25)	1 (25)	-	-	-	1 (25)	1 (25)	-	1 (25)	-	1 (25)	1 (25)	-	1 (25)	1 (25)	-	2 (50)	1 (25)	-	1 (25)	-	-	1 (25)	2 (50)	2 (50)	-	4 (100)	3 (75)	1 (25)	1 (25)
Prostate	8	8 (100)	-	-	8 (100)	3 (37.5)	3 (37.5)	2 (25)	1 (12.5)	-	-	2 (25)	2 (25)	2 (25)	-	-	1 (12.5)	1 (12.5)	1 (12.5)	2 (25)	-	-	8 (100)	-	-	-	3 (37.5)	1 (12.5)	3 (37.5)	4 (50)	4 (50)	-	4 (50)	8 (100)	1 (12.5)	3 (37.5)
Thyroid	7	7 (100)	6 (85.7)	7 (100)	6 (85.7)	3 (42.9)	7 (100)	7 (100)	6 (85.7)	7 (100)	6 (85.7)	7 (100)	2 (28.6)	1 (14.3)	1 (14.3)	2 (28.6)	6 (85.7)	5 (71.4)	2 (28.6)	6 (85.7)	-	5 (71.4)	1 (14.3)	1 (14.3)	-	-	2 (28.6)	-	2 (28.6)	5 (71.4)	-	2 (28.6)	7 (100)	2 (28.6)	5 (71.4)	-
