# Supplementary material for: A systematic review comparing surveillance recommendations for the detection of recurrence following surgery across 16 common cancer types
Source: BMJ Oncol. 2025 Mar 7;4(1):e000627. doi: 10.1136/bmjonc-2024-000627 (PMC12164354; doi:10.1136/bmjonc-2024-000627)
Supplement: Supplementary file 6 [file bmjonc-4-1-s006.xlsx]

## Sheet: S3(b) 
Region	Number of Guidelines	Is surveillance to detect recurrence recommended?					Is risk-stratification recommended?														Who is recommended (at least some) cross-sectional imaging as part of routine surveillance?				Fixed end point for surveillance	Vague or non-specific recommendations				Evidence avalibility
		Any (%)	Imaging (%)		Biomarkers (%)	Clinical App (%)	Any (%)	How?								What is adapted?										Mode of surveillance	Method of risk stratification	Risk adjustment	Any of the three	Evidence level given	Expert Opinion stated	Not stated
			Cross-sectional	Localised				Clinical risk factors (%)	Stage (%)	Treatment Pathway (%)	Cancer subtype (%)	Other clinical risk factors (%)	Non-clinical risk factors (%)	Indicators of competing risk (%)	Other non-clinical risk factors (%)	Eligibility (%)	Type (%)	Frequency (%)	Length (%)	Timing: frequency or length (%)	Everyone (%)	Some individuals (%)	Nobody (%)	Unclear (%)
Overall	123	115 (93.5)	82 (66.7)	74 (60.2)	55 (44.7)	71 (57.7)	92 (74.8)	83 (67.5)	63 (51.2)	36 (29.3)	28 (22.8)	45 (36.6)	42 (34.1)	28 (22.8)	20 (16.3)	6 (4.9)	64 (52)	62 (50.4)	32 (26)	71 (57.7)	25 (20.3)	46 (37.4)	40 (32.5)	11 (8.9)	25 (20.3)	12 (9.8)	40 (32.5)	17 (13.8)	48 (39)	78 (63.4)	31 (25.2)	14 (11.4)
Asia	7	7 (100)	5 (71.4)	5 (71.4)	4 (57.1)	5 (71.4)	4 (57.1)	4 (57.1)	3 (42.9)	-	-	1 (14.3)	1 (14.3)	1 (14.3)	-	1 (14.3)	2 (28.6)	3 (42.9)	-	3 (42.9)	2 (28.6)	2 (28.6)	2 (28.6)	1 (14.3)	1 (14.3)	1 (14.3)	1 (14.3)	2 (28.6)	3 (42.9)	6 (85.7)	-	1 (14.3)
Asia (all)	2	2 (100)	1 (50)	2 (100)	1 (50)	2 (100)	1 (50)	1 (50)	1 (50)	-	-	-	-	-	-	-	1 (50)	-	-	-	-	1 (50)	1 (50)	-	-	1 (50)	-	-	1 (50)	2 (100)	-	-
China	2	2 (100)	2 (100)	2 (100)	2 (100)	2 (100)	2 (100)	2 (100)	2 (100)	-	-	-	1 (50)	1 (50)	-	1 (50)	1 (50)	2 (100)	-	2 (100)	1 (50)	1 (50)	-	-	-	-	-	1 (50)	1 (50)	1 (50)	-	1 (50)
Japan	2	2 (100)	1 (50)	1 (50)	-	1 (50)	-	-	-	-	-	-	-	-	-	-	-	-	-	-	-	-	1 (50)	1 (50)	1 (50)	-	-	-	-	2 (100)	-	-
Korea	1	1 (100)	1 (100)	-	1 (100)	-	1 (100)	1 (100)	-	-	-	1 (100)	-	-	-	-	-	1 (100)	-	1 (100)	1 (100)	-	-	-	-	-	1 (100)	1 (100)	1 (100)	1 (100)	-	-
Europe	59	51 (86.4)	32 (54.2)	33 (55.9)	21 (35.6)	29 (49.2)	41 (69.5)	33 (55.9)	25 (42.4)	13 (22)	10 (16.9)	19 (32.2)	20 (33.9)	14 (23.7)	10 (16.9)	3 (5.1)	25 (42.4)	24 (40.7)	16 (27.1)	31 (52.5)	8 (13.6)	23 (39)	25 (42.4)	3 (5.1)	12 (20.3)	5 (8.5)	18 (30.5)	8 (13.6)	21 (35.6)	40 (67.8)	13 (22)	6 (10.2)
Europe (all)	25	24 (96)	16 (64)	14 (56)	11 (44)	14 (56)	21 (84)	19 (76)	12 (48)	6 (24)	5 (20)	10 (40)	11 (44)	10 (40)	4 (16)	1 (4)	14 (56)	12 (48)	5 (20)	14 (56)	4 (16)	12 (48)	7 (28)	2 (8)	4 (16)	4 (16)	12 (48)	5 (20)	14 (56)	23 (92)	2 (8)	-
France	3	3 (100)	2 (66.7)	2 (66.7)	-	2 (66.7)	3 (100)	2 (66.7)	2 (66.7)	1 (33.3)	-	-	1 (33.3)	-	1 (33.3)	-	2 (66.7)	2 (66.7)	-	2 (66.7)	-	2 (66.7)	1 (33.3)	-	1 (33.3)	-	-	-	-	2 (66.7)	-	1 (33.3)
Germany	4	3 (75)	1 (25)	2 (50)	1 (25)	3 (75)	1 (25)	1 (25)	1 (25)	-	-	1 (25)	1 (25)	-	1 (25)	-	1 (25)	1 (25)	1 (25)	1 (25)	-	1 (25)	3 (75)	-	1 (25)	-	-	-	-	3 (75)	1 (25)	-
Italy	1	1 (100)	1 (100)	1 (100)	1 (100)	1 (100)	1 (100)	1 (100)	1 (100)	1 (100)	-	1 (100)	-	-	-	-	1 (100)	1 (100)	1 (100)	1 (100)	-	1 (100)	-	-	-	-	-	-	-	-	-	1 (100)
Spain	4	4 (100)	3 (75)	3 (75)	2 (50)	2 (50)	4 (100)	3 (75)	3 (75)	1 (25)	2 (50)	3 (75)	1 (25)	1 (25)	1 (25)	-	2 (50)	4 (100)	2 (50)	4 (100)	1 (25)	2 (50)	1 (25)	-	-	-	2 (50)	1 (25)	2 (50)	2 (50)	-	2 (50)
Switzerland	1	1 (100)	1 (100)	1 (100)	-	1 (100)	1 (100)	1 (100)	1 (100)	1 (100)	-	-	-	-	-	-	1 (100)	1 (100)	-	1 (100)	-	1 (100)	-	-	1 (100)	-	-	-	-	-	1 (100)	-
UK	20	15 (71.4)	8 (38.1)	10 (47.6)	6 (28.6)	6 (28.6)	10 (47.6)	6 (28.6)	5 (23.8)	3 (14.3)	3 (14.3)	4 (19)	5 (23.8)	3 (14.3)	3 (14.3)	2 (9.5)	4 (19)	3 (14.3)	7 (33.3)	8 (38.1)	3 (14.3)	4 (19)	13 (61.9)	1 (4.8)	5 (23.8)	1 (4.8)	4 (19)	2 (9.5)	5 (23.8)	10 (47.6)	9 (42.9)	2 (9.5)
Middle East	1	1 (100)	-	1 (100)	-	1 (100)	1 (100)	1 (100)	1 (100)	1 (100)	-	-	-	-	-	1 (100)	1 (100)	1 (100)	-	1 (100)	-	-	1 (100)	-	-	-	-	-	-	1 (100)	-	-
Saudi Arabia	1	1 (100)	-	1 (100)	-	1 (100)	1 (100)	1 (100)	1 (100)	1 (100)	-	-	-	-	-	-	1 (100)	1 (100)	1 (100)	1 (100)	-	-	1 (100)	-	-	-	-	-	-	1 (100)	-	-
North America	45	45 (100)	37 (82.2)	27 (60)	23 (51.1)	30 (66.7)	41 (89.1)	37 (82.2)	27 (60)	19 (42.2)	14 (31.1)	23 (51.1)	11 (24.4)	11 (24.4)	8 (17.8)	2 (4.3)	36 (78.3)	26 (56.5)	16 (34.8)	31 (67.4)	12 (26.7)	18 (40)	8 (17.8)	7 (15.6)	7 (15.6)	5 (11.1)	16 (35.6)	6 (13.3)	19 (42.2)	24 (53.3)	14 (31.1)	7 (15.6)
Canada	5	5 (100)	4 (80)	3 (60)	2 (40)	3 (60)	4 (80)	3 (60)	3 (60)	-	1 (20)	2 (40)	3 (60)	3 (60)	-	1 (20)	2 (40)	2 (40)	1 (20)	3 (60)	1 (20)	2 (40)	1 (20)	1 (20)	1 (20)	1 (20)	3 (60)	1 (20)	4 (80)	1 (20)	2 (40)	2 (40)
USA	40	40 (100)	33 (82.5)	24 (60)	21 (52.5)	27 (67.5)	34 (85)	34 (85)	24 (60)	19 (47.5)	13 (32.5)	21 (52.5)	14 (35)	8 (20)	8 (20)	-	26 (65)	26 (65)	10 (25)	27 (67.5)	11 (27.5)	16 (40)	7 (17.5)	6 (15)	6 (15)	4 (10)	13 (32.5)	5 (12.5)	15 (37.5)	23 (57.5)	12 (30)	5 (12.5)
Oceania	5	5 (100)	4 (80)	3 (60)	3 (60)	4 (80)	2 (40)	4 (80)	3 (60)	1 (20)	2 (40)	-	2 (40)	2 (40)	-	-	2 (40)	2 (40)	1 (20)	2 (40)	2 (40)	1 (20)	1 (20)	1 (20)	1 (20)	1 (20)	3 (60)	1 (20)	3 (60)	3 (60)	2 (40)	-
Australia	3	3 (100)	2 (66.7)	1 (33.3)	1 (33.3)	2 (66.7)	2 (66.7)	2 (66.7)	1 (33.3)	1 (33.3)	-	-	-	-	-	-	2 (66.7)	1 (33.3)	-	1 (33.3)	-	1 (33.3)	1 (33.3)	1 (33.3)	1 (33.3)	-	1 (33.3)	1 (33.3)	1 (33.3)	1 (33.3)	2 (66.7)	-
New Zealand	2	2 (100)	2 (100)	2 (100)	2 (100)	2 (100)	2 (100)	2 (100)	2 (100)	-	2 (100)	-	2 (100)	2 (100)	-	-	2 (100)	2 (100)	1 (50)	2 (100)	2 (100)	-	-	-	-	1 (50)	2 (100)	-	2 (100)	2 (100)	-	-
South America	4	4 (100)	3 (75)	3 (75)	3 (75)	1 (25)	4 (100)	3 (75)	3 (75)	1 (25)	1 (25)	1 (25)	2 (50)	-	2 (50)	-	-	3 (75)	1 (25)	3 (75)	1 (25)	2 (50)	1 (25)	-	4 (100)	-	2 (50)	-	2 (50)	3 (75)	1 (25)	-
Argentina	1	1 (100)	1 (100)	-	1 (100)	-	-	-	-	-	-	-	-	-	-	-	-	-	-	-	1 (100)	-	-	-	1 (100)	-	-	-	-	-	1 (100)	-
Brazil	3	3 (100)	2 (66.7)	3 (100)	2 (66.7)	1 (33.3)	3 (100)	3 (100)	3 (100)	1 (33.3)	1 (33.3)	1 (33.3)	2 (66.7)	-	2 (66.7)	1 (33.3)	3 (100)	2 (66.7)	2 (66.7)	2 (66.7)	-	2 (66.7)	1 (33.3)	-	3 (100)	-	2 (66.7)	-	2 (66.7)	3 (100)	-	-
Other	2	2 (100)	1 (50)	2 (100)	1 (50)	1 (50)	1 (50)	1 (50)	1 (50)	-	1 (50)	1 (50)	-	-	-	-	1 (50)	-	-	-	-	1 (50)	1 (50)	-	-	-	-	-	-	1 (50)	1 (50)	-
Developing countries	1	1 (100)	-	1 (100)	-	1 (100)	-	-	-	-	-	-	-	-	-	-	-	-	-	-	-	-	1 (100)	-	-	-	-	-	-	-	1 (100)	-
Global	1	1 (100)	1 (100)	1 (100)	1 (100)	-	1 (100)	1 (100)	1 (100)	-	1 (100)	1 (100)	-	-	-	-	1 (100)	1 (100)	1 (100)	1 (100)	-	1 (100)	-	-	-	-	-	-	-	1 (100)	-	-
