# Supplementary material for: A systematic review comparing surveillance recommendations for the detection of recurrence following surgery across 16 common cancer types
Source: BMJ Oncol. 2025 Mar 7;4(1):e000627. doi: 10.1136/bmjonc-2024-000627 (PMC12164354; doi:10.1136/bmjonc-2024-000627)
Supplement: Supplementary file 8 [file bmjonc-4-1-s008.xlsx]

## Sheet: S3(d)
Cancer Type	Country	Number of Guidelines	Is surveillance to detect recurrence recommended?					Is risk-stratification recommended?														Who is recommended (at least some) cross sectional imaging as part of routine surveillance?				Fixed end point for surveillance	Vague or non-specific recommendations				Evidence avalibility			Guideline Overview
			Any (%)	Imaging (%)		Biomarkers (%)	Clinical App (%)	Any (%)	How?								What is adapted?										Mode of surveillance	Method of risk stratification	Risk adjustment	Any of the three	Evidence level given	Expert Opinion stated	Not stated	stages	subtypes	treat	treat
				Cross Sectional	Localised				Clinical risk factors (%)	Stage (%)	Treatment Pathway (%)	Cancer subtype (%)	Other clinical risk factors (%)	Non-clinical risk factors (%)	Indicators of competing risk (%)	Other non-clinical risk factors (%)	Eligibility (%)	Type (%)	Frequency (%)	Length (%)	Timing: frequency or length (%)	Everyone (%)	Some individuals (%)	Nobody (%)	Unclear (%)
Overall		123	115 (93.5)	82 (66.7)	74 (60.2)	55 (44.7)	71 (57.7)	92 (74.8)	83 (67.5)	63 (51.2)	36 (29.3)	28 (22.8)	45 (36.6)	42 (34.1)	28 (22.8)	20 (16.3)	6 (4.9)	64 (52)	62 (50.4)	32 (26)	71 (57.7)	25 (20.3)	46 (37.4)	40 (32.5)	12 (9.8)	25 (20.3)	12 (9.8)	40 (32.5)	17 (13.8)	48 (39)	78 (63.4)	31 (25.2)	14 (11.4)	86 (69.9)	78 (63.4)	46 (37.4)	28 (22.8)
Bladder	Europe (all)	3 (100)	3 (100)	3 (100)	3 (100)	3 (100)	-	3 (100)	3 (100)	2 (66.7)	1 (33.3)	2 (66.7)	2 (66.7)	2 (66.7)	2 (66.7)	-	-	3 (100)	2 (66.7)	2 (66.7)	2 (66.7)	-	3 (100)	-	-	-	-	2 (66.7)	1 (33.3)	2 (66.7)	3 (100)	-	-	1 (33.3)	-	-	-
	International	1 (100)	1 (100)	1 (100)	1 (100)	1 (100)	-	1 (100)	1 (100)	1 (100)	-	1 (100)	1 (100)	-	-	-	-	1 (100)	1 (100)	1 (100)	1 (100)	-	1 (100)	-	-	-	-	-	-	-	1 (100)	-	-	1 (100)	-	-	-
	Italy	1 (100)	1 (100)	1 (100)	1 (100)	1 (100)	1 (100)	1 (100)	1 (100)	1 (100)	1 (100)	-	1 (100)	-	-	-	-	1 (100)	1 (100)	1 (100)	1 (100)	-	1 (100)	-	-	-	-	-	-	-	-	-	1 (100)	1 (100)	-	-	-
	UK	1 (100)	1 (100)	1 (100)	1 (100)	-	-	1 (100)	1 (100)	1 (100)	-	1 (100)	1 (100)	-	-	-	-	1 (100)	1 (100)	1 (100)	1 (100)	-	1 (100)	-	-	-	1 (100)	-	-	1 (100)	-	-	1 (100)	1 (100)	-	-	-
	USA	4 (100)	4 (100)	4 (100)	4 (100)	4 (100)	1 (25)	4 (100)	4 (100)	3 (75)	3 (75)	2 (50)	4 (100)	-	-	-	-	3 (75)	2 (50)	2 (50)	2 (50)	1 (25)	3 (75)	-	-	1 (25)	-	-	-	-	2 (50)	1 (25)	1 (25)	1 (25)	-	-	-
Brain&CNS	Europe (all)	1 (100)	1 (100)	1 (100)	-	-	1 (100)	-	-	-	-	-	-	-	-	-	-	-	-	-	-	1 (100)	-	-	-	-	-	-	-	-	-	1 (100)	-	1 (100)	-	1 (100)	-
	USA	2 (100)	2 (100)	2 (100)	-	-	1 (50)	2 (100)	2 (100)	-	-	2 (100)	2 (100)	2 (100)	2 (100)	1 (50)	-	-	2 (100)	1 (50)	2 (100)	2 (100)	-	-	-	-	-	1 (50)	-	1 (50)	-	2 (100)	-	2 (100)	-	1 (50)	-
Breast	Asia (all)	1 (100)	1 (100)	-	1 (100)	-	1 (100)	-	-	-	-	-	-	-	-	-	-	-	-	-	-	-	-	1 (100)	-	-	1 (100)	-	-	1 (100)	1 (100)	-	-	-	1 (100)	1 (100)	-
	Developing countries	1 (100)	1 (100)	-	1 (100)	-	1 (100)	-	-	-	-	-	-	-	-	-	-	-	-	-	-	-	-	1 (100)	-	-	-	-	-	-	-	1 (100)	-	-	1 (100)	1 (100)	-
	Europe (all)	2 (100)	2 (100)	1 (50)	2 (100)	-	2 (100)	2 (100)	2 (100)	-	-	-	2 (100)	2 (100)	2 (100)	2 (100)	-	2 (100)	1 (50)	-	1 (50)	-	1 (50)	1 (50)	-	1 (50)	-	2 (100)	1 (50)	2 (100)	2 (100)	-	-	1 (50)	2 (100)	-	1 (50)
	Spain	1 (100)	1 (100)	-	1 (100)	-	1 (100)	1 (100)	1 (100)	1 (100)	-	1 (100)	1 (100)	1 (100)	-	1 (100)	-	-	1 (100)	1 (100)	1 (100)	-	-	1 (100)	-	-	-	-	-	-	-	-	1 (100)	-	1 (100)	-	1 (100)
	UK	1 (100)	1 (100)	-	1 (100)	-	-	1 (100)	-	-	-	-	-	1 (100)	1 (100)	-	-	-	-	-	-	-	-	1 (100)	-	1 (100)	-	-	-	-	-	1 (100)	-	-	1 (100)	-	-
	USA	3 (100)	3 (100)	1 (33.3)	3 (100)	-	2 (66.7)	1 (33.3)	1 (33.3)	-	1 (33.3)	1 (33.3)	-	1 (33.3)	1 (33.3)	-	-	1 (33.3)	1 (33.3)	-	1 (33.3)	-	1 (33.3)	2 (66.7)	-	2 (66.7)	-	1 (33.3)	1 (33.3)	1 (33.3)	2 (66.7)	-	1 (33.3)	-	3 (100)	2 (66.7)	1 (33.3)
Colorectal	Asia (all)	1 (100)	1 (100)	1 (100)	1 (100)	1 (100)	1 (100)	1 (100)	1 (100)	1 (100)	-	-	-	-	-	-	-	1 (100)	-	-	-	-	1 (100)	-	-	-	-	-	-	-	1 (100)	-	-	-	1 (100)	-	-
	Australia	2 (100)	2 (100)	1 (50)	1 (50)	1 (50)	1 (50)	1 (50)	1 (50)	-	1 (50)	-	-	-	-	-	-	1 (50)	-	-	-	-	-	1 (50)	1 (50)	-	-	-	-	-	1 (50)	1 (50)	-	2 (100)	2 (100)	-	2 (100)
	Canada	1 (100)	1 (100)	1 (100)	1 (100)	-	1 (100)	1 (100)	1 (100)	1 (100)	-	1 (100)	-	1 (100)	1 (100)	-	1 (100)	-	-	-	-	-	1 (100)	-	-	-	-	-	1 (100)	1 (100)	-	-	1 (100)	1 (100)	1 (100)	-	1 (100)
	Europe (all)	3 (100)	3 (100)	2 (66.7)	3 (100)	2 (66.7)	2 (66.7)	3 (100)	2 (66.7)	2 (66.7)	1 (33.3)	1 (33.3)	-	2 (66.7)	2 (66.7)	1 (33.3)	1 (33.3)	2 (66.7)	-	2 (66.7)	2 (66.7)	-	2 (66.7)	1 (33.3)	-	1 (33.3)	-	1 (33.3)	-	1 (33.3)	3 (100)	-	-	1 (33.3)	3 (100)	-	2 (66.7)
	New Zealand	2 (100)	2 (100)	2 (100)	2 (100)	2 (100)	2 (100)	2 (100)	2 (100)	2 (100)	-	2 (100)	-	2 (100)	2 (100)	-	-	2 (100)	2 (100)	1 (50)	2 (100)	2 (100)	-	-	-	-	1 (50)	2 (100)	-	2 (100)	2 (100)	-	-	1 (50)	1 (50)	-	2 (100)
	UK	4 (100)	4 (100)	4 (100)	3 (75)	3 (75)	-	2 (50)	-	-	-	-	-	2 (50)	2 (50)	1 (25)	-	-	-	2 (50)	2 (50)	3 (75)	-	-	1 (25)	1 (25)	-	2 (50)	1 (25)	2 (50)	4 (100)	-	-	3 (75)	4 (100)	-	4 (100)
	USA	5 (100)	5 (100)	5 (100)	5 (100)	4 (80)	4 (80)	5 (100)	5 (100)	4 (80)	4 (80)	3 (60)	1 (20)	1 (20)	1 (20)	-	-	5 (100)	5 (100)	2 (40)	5 (100)	2 (40)	3 (60)	-	-	2 (40)	-	1 (20)	-	1 (20)	5 (100)	-	-	4 (80)	3 (60)	3 (60)	1 (20)
Endometrial	Europe (all)	1 (100)	1 (100)	1 (100)	-	-	1 (100)	1 (100)	1 (100)	1 (100)	-	1 (100)	1 (100)	-	-	-	-	1 (100)	1 (100)	-	1 (100)	-	1 (100)	-	-	1 (100)	1 (100)	-	-	1 (100)	1 (100)	-	-	1 (100)	1 (100)	1 (100)	-
	France	1 (100)	1 (100)	-	-	-	1 (100)	1 (100)	1 (100)	1 (100)	-	-	-	-	-	-	-	-	1 (100)	-	1 (100)	-	-	1 (100)	-	1 (100)	-	-	-	-	-	-	1 (100)	1 (100)	1 (100)	-	-
	Germany	1 (100)	1 (100)	-	-	-	1 (100)	-	-	-	-	-	-	-	-	-	-	-	-	-	-	-	-	1 (100)	-	1 (100)	-	-	-	-	1 (100)	-	-	1 (100)	1 (100)	-	-
	USA	1 (100)	1 (100)	1 (100)	-	-	1 (100)	1 (100)	1 (100)	1 (100)	-	-	-	-	-	-	-	1 (100)	-	-	-	-	1 (100)	-	-	-	-	1 (100)	-	1 (100)	1 (100)	-	-	1 (100)	1 (100)	-	-
Gastric	Brazil	1 (100)	1 (100)	1 (100)	1 (100)	1 (100)	-	1 (100)	1 (100)	1 (100)	-	-	-	1 (100)	-	1 (100)	-	1 (100)	1 (100)	1 (100)	1 (100)	-	1 (100)	-	-	1 (100)	-	1 (100)	-	1 (100)	1 (100)	-	-	1 (100)	1 (100)	-	1 (100)
	China	1 (100)	1 (100)	1 (100)	1 (100)	1 (100)	1 (100)	1 (100)	1 (100)	1 (100)	-	-	-	1 (100)	1 (100)	-	1 (100)	-	1 (100)	-	1 (100)	1 (100)	-	-	-	-	-	-	1 (100)	1 (100)	1 (100)	-	-	1 (100)	1 (100)	-	-
	Europe (all)	1 (100)	1 (100)	-	-	-	-	1 (100)	1 (100)	1 (100)	-	-	-	-	-	-	-	-	-	-	-	-	-	1 (100)	-	-	1 (100)	1 (100)	1 (100)	1 (100)	1 (100)	-	-	1 (100)	1 (100)	-	-
	UK	2 (100)	-	-	-	-	-	-	-	-	-	-	-	-	-	-	-	-	-	-	-	-	-	2 (100)	-	-	-	-	-	-	-	2 (100)	-	2 (100)	2 (100)	1 (50)	1 (50)
	USA	2 (100)	2 (100)	2 (100)	2 (100)	-	1 (50)	2 (100)	2 (100)	2 (100)	2 (100)	-	-	1 (50)	1 (50)	-	-	2 (100)	1 (50)	1 (50)	2 (100)	-	2 (100)	-	-	1 (50)	1 (50)	-	1 (50)	1 (50)	1 (50)	1 (50)	-	2 (100)	2 (100)	-	-
Head&Neck	Europe (all)	1 (100)	1 (100)	-	1 (100)	-	1 (100)	1 (100)	1 (100)	1 (100)	-	-	-	-	-	-	-	1 (100)	-	-	-	-	1 (100)	-	-	-	-	-	-	-	1 (100)	-	-	1 (100)	-	1 (100)	-
	France	1 (100)	1 (100)	1 (100)	1 (100)	-	-	1 (100)	-	-	-	-	-	1 (100)	-	1 (100)	-	1 (100)	-	-	-	-	1 (100)	-	-	-	-	-	-	-	1 (100)	-	-	-	-	1 (100)	-
	UK	2 (100)	2 (100)	-	2 (100)	-	1 (50)	2 (100)	1 (50)	1 (50)	1 (50)	1 (50)	-	1 (50)	-	1 (50)	-	-	-	1 (50)	1 (50)	-	-	2 (100)	-	-	-	2 (100)	1 (50)	2 (100)	-	2 (100)	-	2 (100)	1 (50)	1 (50)	1 (50)
	USA	2 (100)	2 (100)	1 (50)	1 (50)	-	2 (100)	2 (100)	2 (100)	1 (50)	1 (50)	-	1 (50)	2 (100)	-	2 (100)	-	1 (50)	1 (50)	-	1 (50)	-	1 (50)	1 (50)	-	-	-	2 (100)	1 (50)	2 (100)	1 (50)	1 (50)	-	2 (100)	2 (100)	2 (100)	-
Kidney	Canada	1 (100)	1 (100)	1 (100)	1 (100)	1 (100)	-	1 (100)	1 (100)	1 (100)	-	-	1 (100)	1 (100)	1 (100)	-	-	1 (100)	1 (100)	-	1 (100)	1 (100)	-	-	-	1 (100)	1 (100)	1 (100)	-	1 (100)	1 (100)	-	-	-	-	-	-
	Europe (all)	2 (100)	2 (100)	2 (100)	1 (50)	-	-	2 (100)	2 (100)	2 (100)	-	-	1 (50)	2 (100)	2 (100)	-	-	1 (50)	2 (100)	-	2 (100)	2 (100)	-	-	-	-	-	2 (100)	-	2 (100)	1 (50)	1 (50)	-	2 (100)	-	-	-
	Spain	1 (100)	1 (100)	1 (100)	-	-	-	1 (100)	-	-	-	-	-	-	-	-	-	-	1 (100)	1 (100)	1 (100)	1 (100)	-	-	-	-	-	1 (100)	1 (100)	1 (100)	1 (100)	-	-	-	-	-	-
	USA	3 (100)	3 (100)	3 (100)	3 (100)	3 (100)	3 (100)	3 (100)	3 (100)	3 (100)	1 (33.3)	-	2 (66.7)	1 (33.3)	1 (33.3)	1 (33.3)	-	3 (100)	3 (100)	2 (66.7)	3 (100)	3 (100)	-	-	-	-	2 (66.7)	2 (66.7)	1 (33.3)	2 (66.7)	1 (33.3)	2 (66.7)	-	1 (33.3)	1 (33.3)	-	-
Liver	Argentina	1 (100)	1 (100)	1 (100)	-	1 (100)	-	-	-	-	-	-	-	-	-	-	-	-	-	-	-	1 (100)	-	-	-	1 (100)	-	-	-	-	-	1 (100)	-	1 (100)	-	-	-
	Europe (all)	2 (100)	2 (100)	1 (50)	-	-	1 (50)	2 (100)	2 (100)	1 (50)	2 (100)	-	-	-	-	-	-	-	1 (50)	-	1 (50)	1 (50)	-	-	1 (50)	-	2 (100)	1 (50)	1 (50)	2 (100)	2 (100)	-	-	1 (50)	-	1 (50)	-
	Korea	1 (100)	1 (100)	1 (100)	-	1 (100)	-	1 (100)	1 (100)	-	-	-	1 (100)	-	-	-	-	-	1 (100)	-	1 (100)	1 (100)	-	-	-	-	-	1 (100)	1 (100)	1 (100)	1 (100)	-	-	1 (100)	-	-	-
	USA	1 (100)	1 (100)	1 (100)	-	1 (100)	-	1 (100)	1 (100)	-	1 (100)	-	1 (100)	-	-	-	-	-	1 (100)	-	1 (100)	1 (100)	-	-	-	-	-	-	-	-	-	-	1 (100)	-	-	-	-
Lung	Canada	1 (100)	1 (100)	1 (100)	-	-	1 (100)	-	-	-	-	-	-	-	-	-	-	-	-	-	-	-	-	-	1 (100)	-	-	-	-	-	-	1 (100)	-	1 (100)	-	-	1 (100)
	Europe (all)	1 (100)	1 (100)	1 (100)	-	-	1 (100)	1 (100)	-	-	-	-	-	1 (100)	1 (100)	-	-	-	1 (100)	-	1 (100)	-	-	-	1 (100)	-	-	-	-	-	1 (100)	-	-	-	-	-	-
	UK	1 (100)	1 (100)	-	-	-	1 (100)	-	-	-	-	-	-	-	-	-	-	-	-	-	-	-	-	1 (100)	-	-	-	-	-	-	-	1 (100)	-	1 (100)	1 (100)	1 (100)	-
	USA	3 (100)	3 (100)	3 (100)	-	-	2 (66.7)	3 (100)	3 (100)	2 (66.7)	2 (66.7)	1 (33.3)	1 (33.3)	1 (33.3)	1 (33.3)	-	-	1 (33.3)	2 (66.7)	-	2 (66.7)	-	-	-	3 (100)	-	-	-	-	-	1 (33.3)	2 (66.7)	-	1 (33.3)	-	1 (33.3)	1 (33.3)
Melanoma	Australia	1 (100)	1 (100)	1 (100)	-	-	1 (100)	1 (100)	1 (100)	1 (100)	-	-	-	-	-	-	-	1 (100)	1 (100)	-	1 (100)	-	1 (100)	-	-	1 (100)	-	1 (100)	1 (100)	1 (100)	-	1 (100)	-	-	1 (100)	-	-
	Brazil	1 (100)	1 (100)	-	1 (100)	1 (100)	1 (100)	1 (100)	1 (100)	1 (100)	-	-	1 (100)	1 (100)	-	1 (100)	-	1 (100)	-	-	-	-	-	1 (100)	-	1 (100)	-	1 (100)	-	1 (100)	1 (100)	-	-	-	1 (100)	1 (100)	-
	Canada	1 (100)	1 (100)	1 (100)	1 (100)	-	1 (100)	1 (100)	1 (100)	1 (100)	-	-	1 (100)	-	-	-	-	1 (100)	1 (100)	-	1 (100)	-	1 (100)	-	-	-	-	1 (100)	-	1 (100)	-	-	1 (100)	1 (100)	1 (100)	-	1 (100)
	China	1 (100)	1 (100)	1 (100)	1 (100)	1 (100)	1 (100)	1 (100)	1 (100)	1 (100)	-	-	-	-	-	-	-	1 (100)	1 (100)	-	1 (100)	-	1 (100)	-	-	-	-	-	-	-	-	-	1 (100)	1 (100)	1 (100)	1 (100)	-
	Europe (all)	2 (100)	2 (100)	2 (100)	2 (100)	2 (100)	2 (100)	2 (100)	2 (100)	1 (50)	-	-	2 (100)	1 (50)	-	1 (50)	-	2 (100)	2 (100)	-	2 (100)	-	2 (100)	-	-	-	-	2 (100)	-	2 (100)	2 (100)	-	-	2 (100)	2 (100)	2 (100)	-
	France	1 (100)	1 (100)	1 (100)	1 (100)	-	1 (100)	1 (100)	1 (100)	1 (100)	1 (100)	-	-	-	-	-	-	1 (100)	1 (100)	-	1 (100)	-	1 (100)	-	-	-	-	-	-	-	1 (100)	-	-	-	1 (100)	1 (100)	-
	Germany	1 (100)	1 (100)	1 (100)	1 (100)	1 (100)	1 (100)	1 (100)	1 (100)	1 (100)	-	-	1 (100)	1 (100)	-	1 (100)	-	1 (100)	1 (100)	1 (100)	1 (100)	-	1 (100)	-	-	-	-	-	-	-	1 (100)	-	-	1 (100)	1 (100)	1 (100)	-
	Japan	1 (100)	1 (100)	1 (100)	-	-	-	-	-	-	-	-	-	-	-	-	-	-	-	-	-	-	-	-	1 (100)	1 (100)	-	-	-	-	1 (100)	-	-	1 (100)	1 (100)	-	1 (100)
	Spain	1 (100)	1 (100)	1 (100)	1 (100)	1 (100)	1 (100)	1 (100)	1 (100)	1 (100)	-	-	1 (100)	-	-	-	-	1 (100)	1 (100)	-	1 (100)	-	1 (100)	-	-	-	-	-	-	-	1 (100)	-	-	1 (100)	1 (100)	1 (100)	-
	Switzerland	1 (100)	1 (100)	1 (100)	1 (100)	-	1 (100)	1 (100)	1 (100)	1 (100)	1 (100)	-	-	-	-	-	-	1 (100)	1 (100)	-	1 (100)	-	1 (100)	-	-	1 (100)	-	-	-	-	-	1 (100)	-	1 (100)	1 (100)	1 (100)	-
	UK	2 (100)	2 (100)	2 (100)	1 (50)	-	2 (100)	2 (100)	2 (100)	2 (100)	-	-	1 (50)	1 (50)	-	1 (50)	-	2 (100)	1 (50)	2 (100)	2 (100)	-	2 (100)	-	-	2 (100)	-	-	-	-	1 (50)	-	1 (50)	2 (100)	2 (100)	2 (100)	-
	USA	2 (100)	2 (100)	2 (100)	2 (100)	-	2 (100)	2 (100)	2 (100)	2 (100)	-	-	2 (100)	2 (100)	-	2 (100)	-	2 (100)	2 (100)	-	2 (100)	-	2 (100)	-	-	-	-	2 (100)	-	2 (100)	2 (100)	-	-	1 (50)	2 (100)	2 (100)	-
Oesophageal	Brazil	1 (100)	1 (100)	1 (100)	1 (100)	-	-	1 (100)	1 (100)	1 (100)	1 (100)	1 (100)	-	-	-	-	1 (100)	1 (100)	1 (100)	1 (100)	1 (100)	-	1 (100)	-	-	1 (100)	-	-	-	-	1 (100)	-	-	1 (100)	1 (100)	-	1 (100)
	Europe (all)	1 (100)	1 (100)	1 (100)	1 (100)	-	1 (100)	1 (100)	1 (100)	-	1 (100)	-	1 (100)	1 (100)	1 (100)	-	-	1 (100)	-	-	-	-	1 (100)	-	-	1 (100)	-	-	-	-	1 (100)	-	-	1 (100)	1 (100)	1 (100)	-
	Saudi Arabia	1 (100)	1 (100)	-	1 (100)	-	1 (100)	1 (100)	1 (100)	1 (100)	1 (100)	-	-	-	-	-	-	1 (100)	1 (100)	1 (100)	1 (100)	-	-	1 (100)	-	-	-	-	-	-	1 (100)	-	-	1 (100)	1 (100)	-	-
	UK	2 (100)	-	-	-	-	-	-	-	-	-	-	-	-	-	-	-	-	-	-	-	-	-	2 (100)	-	-	-	-	-	-	1 (50)	1 (50)	-	2 (100)	2 (100)	1 (50)	1 (50)
	USA	2 (100)	2 (100)	2 (100)	1 (50)	-	1 (50)	1 (50)	1 (50)	1 (50)	1 (50)	-	-	-	-	-	-	1 (50)	1 (50)	1 (50)	1 (50)	1 (50)	1 (50)	-	-	-	-	-	-	-	1 (50)	-	1 (50)	2 (100)	2 (100)	2 (100)	-
Ovarian	Europe (all)	1 (100)	1 (100)	-	-	1 (100)	1 (100)	1 (100)	1 (100)	-	1 (100)	-	-	-	-	-	-	-	1 (100)	1 (100)	1 (100)	-	-	1 (100)	-	-	-	1 (100)	1 (100)	1 (100)	1 (100)	-	-	1 (100)	1 (100)	1 (100)	-
	Germany	2 (100)	1 (50)	-	1 (50)	-	1 (50)	-	-	-	-	-	-	-	-	-	-	-	-	-	-	-	-	2 (100)	-	-	-	-	-	-	1 (50)	1 (50)	-	2 (100)	2 (100)	-	-
	Japan	1 (100)	1 (100)	-	1 (100)	-	1 (100)	-	-	-	-	-	-	-	-	-	-	-	-	-	-	-	-	1 (100)	-	-	-	-	-	-	1 (100)	-	-	1 (100)	-	1 (100)	-
	UK	2 (100)	1 (50)	-	-	-	1 (50)	-	-	-	-	-	-	-	-	-	-	-	-	-	-	-	-	2 (100)	-	1 (50)	-	-	-	-	2 (100)	-	-	2 (100)	-	1 (50)	-
	USA	1 (100)	1 (100)	1 (100)	-	1 (100)	1 (100)	1 (100)	1 (100)	1 (100)	-	1 (100)	1 (100)	-	-	-	-	1 (100)	1 (100)	-	1 (100)	-	-	-	1 (100)	-	-	-	-	-	1 (100)	-	-	1 (100)	-	1 (100)	-
Pancreas	Europe (all)	1 (100)	-	-	-	-	-	-	-	-	-	-	-	-	-	-	-	-	-	-	-	-	-	1 (100)	-	-	-	-	-	-	1 (100)	-	-	1 (100)	1 (100)	1 (100)	-
	UK	1 (100)	-	-	-	-	-	-	-	-	-	-	-	-	-	-	-	-	-	-	-	-	-	1 (100)	-	-	-	-	-	-	-	1 (100)	-	1 (100)	1 (100)	-	-
	USA	2 (100)	2 (100)	2 (100)	-	2 (100)	2 (100)	1 (50)	1 (50)	-	-	-	1 (50)	1 (50)	-	1 (50)	-	1 (50)	1 (50)	-	1 (50)	1 (50)	-	-	1 (50)	-	1 (50)	-	-	1 (50)	1 (50)	1 (50)	-	2 (100)	1 (50)	-	1 (50)
Prostate	Canada	1 (100)	1 (100)	-	-	1 (100)	-	1 (100)	-	-	-	-	-	1 (100)	1 (100)	-	-	-	-	1 (100)	1 (100)	-	-	1 (100)	-	-	-	1 (100)	-	1 (100)	-	1 (100)	-	1 (100)	1 (100)	-	1 (100)
	Europe (all)	2 (100)	2 (100)	-	-	2 (100)	1 (50)	-	-	-	-	-	-	-	-	-	-	-	-	-	-	-	-	2 (100)	-	-	-	-	-	-	2 (100)	-	-	1 (50)	2 (100)	-	1 (50)
	UK	1 (100)	1 (100)	-	-	1 (100)	-	-	-	-	-	-	-	-	-	-	-	-	-	-	-	-	-	1 (100)	-	-	-	-	-	-	-	1 (100)	-	-	1 (100)	-	-
	USA	4 (100)	4 (100)	-	-	4 (100)	2 (50)	2 (50)	2 (50)	1 (25)	-	-	2 (50)	1 (25)	1 (25)	-	-	1 (25)	1 (25)	-	1 (25)	-	-	4 (100)	-	-	-	2 (50)	1 (25)	2 (50)	2 (50)	2 (50)	-	2 (50)	4 (100)	1 (25)	1 (25)
Thyroid	Europe (all)	1 (100)	1 (100)	1 (100)	1 (100)	1 (100)	-	1 (100)	1 (100)	1 (100)	1 (100)	1 (100)	1 (100)	-	-	-	-	1 (100)	1 (100)	-	1 (100)	-	1 (100)	-	-	-	-	-	-	-	1 (100)	-	-	1 (100)	1 (100)	1 (100)	-
	Spain	1 (100)	1 (100)	1 (100)	1 (100)	1 (100)	-	1 (100)	1 (100)	1 (100)	1 (100)	1 (100)	1 (100)	1 (100)	1 (100)	-	-	1 (100)	1 (100)	-	1 (100)	-	1 (100)	-	-	-	-	1 (100)	-	1 (100)	-	-	1 (100)	1 (100)	-	-	-
	UK	2 (100)	2 (100)	1 (50)	2 (100)	2 (100)	1 (50)	2 (100)	2 (100)	1 (50)	2 (100)	1 (50)	2 (100)	-	-	-	2 (100)	1 (50)	1 (50)	1 (50)	2 (100)	-	1 (50)	1 (50)	-	-	-	-	-	-	2 (100)	-	-	2 (100)	-	1 (50)	-
	USA	3 (100)	3 (100)	3 (100)	3 (100)	2 (66.7)	2 (66.7)	3 (100)	3 (100)	3 (100)	3 (100)	3 (100)	3 (100)	1 (33.3)	-	1 (33.3)	-	3 (100)	2 (66.7)	1 (33.3)	2 (66.7)	-	2 (66.7)	-	1 (33.3)	-	-	1 (33.3)	-	1 (33.3)	2 (66.7)	-	1 (33.3)	3 (100)	1 (33.3)	3 (100)	-
