# Supplementary material for: A systematic review comparing surveillance recommendations for the detection of recurrence following surgery across 16 common cancer types
Source: BMJ Oncol. 2025 Mar 7;4(1):e000627. doi: 10.1136/bmjonc-2024-000627 (PMC12164354; doi:10.1136/bmjonc-2024-000627)
Supplement: Supplementary file 9 [file bmjonc-4-1-s009.xlsx]

## Sheet: S4(a)
Cancer Type	Number of Guidelines	Imaging Modalites (cross-sectional) (%)								No cross sectional imaging
		CT	MRI	PET	Multimodal (PET-CT or CT-PET-MRI)	X-ray (excluding mammogram)	Iodine-131	Whole Body Scintiscanning (WBS)	Unspecified
All	123	67	24	9	9	6	1	2	6	41
Bladder	10	9 (90)	3 (30)	1 (10)	1 (10)	-	-	-	2 (20)	-
Brain and CNS	3	-	3 (100)	-	-	-	-	-	-	-
Breast	9	-	2 (22.2)	-	-	-	-	-	-	7 (77.8)				7
Colorectal	18	15 (83.3)	-	-	-	-	-	-	1 (5.6)	2 (11.1)				2
Endometrial	4	2 (50)	-	-	1 (25)	-	-	-	-	2 (50)				2
Gastric	7	3 (42.9)	-	-	-	-	-	-	1 (14.3)	3 (42.9)				3
Head and Neck	6	2 (33.3)	1 (16.7)	-	1 (16.7)	-	-	-	-	4 (66.7)				4
Kidney	7	7 (100)	5 (71.4)	-	-	4 (57.1)	-	-	-	-				1
Liver	5	4 (80)	4 (80)	-	-	-	-	-	-	1 (20)				1
Lung	6	5 (83.3)	2 (33.3)	-	-	-	-	-	-	1 (16.7)				1
Melanoma	15	11 (73.3)	3 (20)	4 (26.7)	5 (33.3)	2 (13.3)	-	-	2 (13.3)	1 (6.7)				3
Oesophageal	7	4 (57.1)	-	1 (14.3)	-	-	-	-	-	3 (42.9)				6
Ovarian	7	1 (14.3)	1 (14.3)	1 (14.3)	1 (14.3)	-	-	-	-	6 (85.7)				2
Pancreas	4	2 (50)	-	-	-	-	-	-	-	2 (50)				8
Prostate	8	-	-	-	-	-	-	-	-	8 (100)				1
Thyroid	7	2 (28.6)	-	2 (28.6)	-	-	1 (14.3)	2 (28.6)	-	1 (14.3)				41
