# Supplementary material for: A systematic review comparing surveillance recommendations for the detection of recurrence following surgery across 16 common cancer types
Source: BMJ Oncol. 2025 Mar 7;4(1):e000627. doi: 10.1136/bmjonc-2024-000627 (PMC12164354; doi:10.1136/bmjonc-2024-000627)
Supplement: Supplementary file 10 [file bmjonc-4-1-s010.xlsx]

## Sheet: S4(b)
Cancer Type	Number of Guidelines	Imaging Modalities (localised) (%)													No localised imaging
		Cystoscopy	Ultrasound	Mammogram	Colonoscopy	Endoscopy	Proctoscopy	Sigmoidoscopy	Gastroscopy	Nasopharyngolaryngoscopy	Confocal Microscopy	Dermoscopy	Photography	Unspecified
All	123	10	30	9	15	15	5	4	2	1	1	3	4	1	49
Bladder	10	10 (100)	-	-	-	-	-	-	-	-	-	-	-	-	-
Brain and CNS	3	-	-	-	-	-	-	-	-	-	-	-	-	-	3 (100)
Breast	9	-	3 (33.3)	9 (100)	-	-	-	-	-	-	-	-	-	-	-
Colorectal	18	-	2 (11.1)	-	15 (83.3)	4 (22.2)	5 (27.8)	4 (22.2)	-	-	-	-	-	-	2 (11.1)
Endometrial	4	-	-	-	-	-	-	-	-	-	-	-	-	-	4 (100)
Gastric	7	-	-	-	-	2 (28.6)	-	-	2 (28.6)	-	-	-	-	-	3 (42.9)
Head and Neck	6	-	-	-	-	5 (83.3)	-	-	-	1 (16.7)	-	-	-	-	1 (16.7)
Kidney	7	-	5 (71.4)	-	-	-	-	-	-	-	-	-	-	-	2 (28.6)
Liver	5	-	-	-	-	-	-	-	-	-	-	-	-	-	5 (100)
Lung	6	-	-	-	-	-	-	-	-	-	-	-	-	-	6 (100)
Melanoma	15	-	11 (73.3)	-	-	-	-	-	-	-	1 (6.7)	3 (20)	4 (26.7)	1 (6.7)	3 (20)
Oesophageal	7	-	-	-	-	4 (57.1)	-	-	-	-	-	-	-	-	3 (42.9)
Ovarian	7	-	2 (28.6)	-	-	-	-	-	-	-	-	-	-	-	5 (71.4)
Pancreas	4	-	-	-	-	-	-	-	-	-	-	-	-	-	4 (100)
Prostate	8	-	-	-	-	-	-	-	-	-	-	-	-	-	8 (100)
Thyroid	7	-	7 (100)	-	-	-	-	-	-	-	-	-	-	-	-
