# Supplementary material for: A systematic review comparing surveillance recommendations for the detection of recurrence following surgery across 16 common cancer types
Source: BMJ Oncol. 2025 Mar 7;4(1):e000627. doi: 10.1136/bmjonc-2024-000627 (PMC12164354; doi:10.1136/bmjonc-2024-000627)
Supplement: Supplementary file 11 [file bmjonc-4-1-s011.xlsx]

## Sheet: S4(c)
Cancer Type	Number of Guidelines	Biomarkers (%)														No biomarkers recommended
		Urine Cytology	CEA	CA19-9	Blood Count	creatinine	eGFR	AFP	LDH	S100	CA125	PSA	Tg	TgAb	unspecified
All	123	9	5	3	1	1	1	2	3	5	2	8	6	2	8	68
Bladder	10	8 (80)	-	-	-	-	-	-	-	-	-	-	-	-	1 (10)	1 (10)
Brain and CNS	3	-	-	-	-	-	-	-	-	-	-	-	-	-	-	3 (100)
Breast	9	-	-	-	-	-	-	-	-	-	-	-	-	-	-	9 (100)
Colorectal	18	-	13 (72.2)	-	-	-	-	-	-	-	-	-	-	-	-	5 (27.8)
Endometrial	4	-	-	-	-	-	-	-	-	-	-	-	-	-	-	4 (100)
Gastric	7	-	1 (14.3)	1 (14.3)	-	-	-	-	-	-	-	-	-	-	1 (14.3)	5 (71.4)
Head and Neck	6	-	-	-	-	-	-	-	-	-	-	-	-	-	-	6 (100)
Kidney	7	1 (14.3)	-	-	1 (14.3)	1 (14.3)	1 (14.3)	-	-	-	-	-	-	-	3 (42.9)	3 (42.9)
Liver	5	-	-	-	-	-	-	2 (40)	-	-	-	-	-	-	1 (20)	2 (40)
Lung	6	-	-	-	-	-	-	-	-	-	-	-	-	-	-	6 (100)
Melanoma	15	-	-	-	-	-	-	-	3 (20)	5 (33.3)	-	-	-	-	1 (6.7)	9 (60)
Oesophageal	7	-	-	-	-	-	-	-	-	-	-	-	-	-	-	7 (100)
Ovarian	7	-	-	-	-	-	-	-	-	-	2 (28.6)	-	-	-	1 (14.3)	5 (71.4)
Pancreas	4	-	-	2 (50)	-	-	-	-	-	-	-	-	-	-	-	2 (50)
Prostate	8	-	-	-	-	-	-	-	-	-	-	8 (100)	-	-	-	-
Thyroid	7	-	1 (14.3)	-	-	-	-	-	-	-	-	-	6 (85.7)	2 (28.6)	-	1 (14.3)
