# Supplementary material for: A systematic review comparing surveillance recommendations for the detection of recurrence following surgery across 16 common cancer types
Source: BMJ Oncol. 2025 Mar 7;4(1):e000627. doi: 10.1136/bmjonc-2024-000627 (PMC12164354; doi:10.1136/bmjonc-2024-000627)
Supplement: Supplementary file 12 [file bmjonc-4-1-s012.xlsx]

## Sheet: S5
Cancer Type	Statements About Surveillance and Long-term Outcomes (survival, clinical benefitetc.)	Statements About Data Avaliability/Quality	Statements about evidence and current practice for follow protocols (modalities/schedules/frequency/length)
Bladder	"However, at this time, no data from prospective trials demonstrating the potential benefit of early detection of recurrent disease and its impact on OS are available." (European Association of Urology, 2021) "..the aspects that remain controversial are the cost effectiveness of imaging the upper tracts; the duration and frequency of surveillance; and whether the early detection of upper-tract tu…	"However, at this time, no data from prospective trials demonstrating the potential benefit of early detection of recurrent disease and its impact on OS are available ." (European Association of Urology, 2021) "Since data for follow-up strategies are sparse, a number of key questions were included in a recently held consensus project ." (European Association of Urology, 2021) "Both tools are limi…	"Although, based on low level evidence only, some follow-up schedules have been suggested, guided by the principle that recurrences tend to occur within the first years following initial treatment." (European Association of Urology, 2021) "The exact time to stop follow-up is not well known and recently a risk-adapted schedule has been proposed, based on the interaction between recurrence risk and…
Brain and CNS	"There is no high-quality evidence that follow-up after treatment is beneficial…" (National Institute for Health and Care Excellence, 2018) "There is no definitive evidence that identifying recurrent disease early improves outcomes." (National Institute for Health and Care Excellence, 2018)	"There are no robust data supporting an optimal follow-up schedule for Primary Treatment medulloblastoma." (National Comprehensive Cancer Network, 2023)	"There are no robust data supporting an optimal follow-up schedule for Primary Treatment medulloblastoma." (National Comprehensive Cancer Network, 2023) "However the recommendations for exact schedules are examples based on consensus in the committee...." (National Institute for Health and Care Excellence, 2018)
Breast	"It is important to underscore the goal of surveillance in early stage breast cancer, which is to detect early locoregional or contralateral recurrence, as early detection of breast cancer recurrence is correlated with improved survival. The goal is not to detect asymptomatic metastatic cancer, as there are no data that early detection of metastases in asymptomatic patients improves clinical outc…	"...although long-term follow-up and survival data [for premenopausal patients] are still lacking." (European Society for Medical Oncology, 2015) "Follow-up after treatment for early-stage disease: There are only limited data to support screening for breast cancer in males." (National Comprehensive Cancer Network, 2023) "...most available data for follow-up recommendations come from an era of les…	"Despite the fact that no randomised data exist to support any particular follow-up sequence or protocol, balancing patient needs, follow-up costs and burden is necessary…" (European Society for Medical Oncology, 2019)
Colorectal	"...older meta-analyses have reported an improvement in overall survival in intensively surveilled populations." (European Society of Gastrointestinal Endoscopy and European Society of Digestive Oncology, 2019) "Current evidence suggests improved rates of curative secondary treatment following identification of recurrence among patients who participate in a surveillance program after initial cura…	"Patients should also be invited and encouraged to participate in research to enable collection of prospective longitudinal data for clinical and quality-of-life outcomes." (Cancer Council Australia, 2018) "MRI was not routinely used during the planning and conduct of almost all of the studies analysed in the meta-analyses and reviews, it is difficult to apply the data to current UK practice in w…	"In summary, the evidence consistently shows that there is no survival benefit for intensifying the follow-up regimen." (Cancer Care Ontario, 2021) "Evidence from the systematic reviews showed that there was no difference in patient outcomes, including overall survival and recurrence, whether care was provided by surgeons, primary care physicians, or nurse practitioners." (Cancer Care Ontario, 20…
Gastric	"Although regular review may identify early recurrence, there is no evidence for specific investigations nor that such an approach can affect OS." (Association of Upper Gastrointestinal Surgeons of Great Britain and Ireland, the British Society of Gastroenterology and the British Association of Surgical Oncology, 2011) "...there is no evidence to show whether early detection leads to improved ove…		"However, the best methods of detecting recurrence are unclear…" (National Institute for Health and Care Excellence 2018) "At present, there is no scientific evidence supporting any definite role for follow-up after gastrectomy for cancer, and clinical practices are quite different across the globe." (Consensus Conference Meeting at Gastric Cancer Congress, 2016)
Head and Neck	"Evidence to support follow-up for early detection of tumour recurrence is lacking. However, there is a belief that follow-up clinics have inherent value and to date all published studies recognise this fact." (UK head and neck cancer care specialty associations, 2016) "There is little evidence to support imaging surveillance in the long-term…" (National Comprehensive Cancer Network, 2023)	"There is currently insufficient evidence indicating that routine screening with carotid US impacts outcomes, but data are evolving in this area." (National Comprehensive Cancer Network, 2023)	"In the absence of high-level evidence base for follow-up practices, the duration and frequency are often at the discretion of local centres. " (UK head and neck cancer care specialty associations, 2016) "At present, there is no evidence that high frequency of follow-up visits confers any benefit in terms of morbidity and mortality." (UK head and neck cancer care specialty associations, 2016) "Lo…
Kidney	"So far, there is no evidence that early treatment of metastasis results in better outcome of metastatic disease when compared with delayed treatment." (European Society for Medical Oncology, 2019)	"As electronic medical records and quality and safety initiatives intensify, tracking outcomes of all patients will become increasingly codified and more usable for research purposes. These data can then be used to inform a more evidence-based approach to the proper sequencing, timing, duration, and type of follow-up that improves patient outcomes with the most parsimonious monitoring." (American…	"[in the future] these data can then be used to inform a more evidence-based approach to the proper sequencing, timing, duration, and type of follow-up that improves patient outcomes with the most parsimonious monitoring." (American Urological Association, 2021) "The analysis suggests that continued follow-up/surveillance after 5 years may be of potential value in some patients. Another retrospec…
Liver		"Follow-up data after a complete response in HCC are very limited." (Korean Liver Cancer Association–National Cancer Center Korea, 2019)	"However, the ideal monitoring intervals and methods require further research." (Korean Liver Cancer Association–National Cancer Center Korea, 2019)
Lung	"Unfortunately, two-thirds of patients with lung cancer who relapse present with metastatic incurable disease, and, as yet, there is limited evidence to support the concept that detection and treatment of asymptomatic metastatic recurrences improves outcome due to the concern of lead-time bias. However, patients may present with a potentially curable lung cancer recurrence or a new primary lung c…	"Given these inherent challenges, coupled with the inconsistent data, CEA is not recommended as routine surveillance after curative-intent approaches for NSCLC." (American Society of Clinical Oncology, 2020) "It is well recognized that RCTs provide the best quality evidence and as such, these three RCTs included in the evidentiary base more strongly informed the recommendations on the follow-up c…	"Specific patient subpopulations that may benefit from more-or-less frequent imaging are not clearly defined but may emerge from future studies." (American Society of Clinical Oncology, 2020) "There is no high-quality evidence to support one surveillance schedule for follow-up visits for lung cancer survivors, which results in great variability in guideline recommendations from different organiza…
Melanoma	"Although there is no research showing that periodic imaging lengthen the OS, many countires' guidelines recommended periodic imaging following curative resection of melanoma" (Japanese Dermatological Association, 2020) "Although the hypothesis suggesting that regular monitoring reveals early detection of metastasis may be well founded, no randomised studies have demonstrated that early detection…	"In the absence of meaningful data on the association of options available in the event that asymptomatic recurrence is detected." (National Comprehensive Cancer Network, 2023) "There are limited data to suggest improved patient outcomes following imaging-detected recurrence in asymptomatic patients." (National Comprehensive Cancer Network, 2023) "...in the absence of firm data, Routine blood tes…	"No evidence-based recommendation can be made with respect to appropriate follow-up schedules for patients with melanoma…" (Cancer Care Ontario, 2015) "There is no high-quality evidence to support one surveillance schedule for follow-up care of melanoma survivors, which results in great variability in guideline recommendations from different organizations." (Cancer Care Ontario, 2015)
Oesophagus	"...there is no evidence to show whether early detection leads to improved overall survival." (National Institute for Health and Care Excellence 2018) "Except for those patients who may be potential candidates for an endoscopic reintervention or early ‘salvage surgery’ after (failing) endoscopic resection or definitive CRT, there is no evidence that regular follow-up after initial therapy has an …		"However, the best methods of detecting recurrence are unclear…" (National Institute for Health and Care Excellence 2018)
Ovarian	"An early, pre-symptomatic start of treatment for recurrence is not associated with improved survival rates." (German Society for Gynaecology and Obstetrics, 2013) "Currently, evidence is lacking to demonstrate that routine follow-up of patients treated for ovarian cancer improves outcome...Follow-up should be offered, and the value should be discussed individually with patients, as there is unce…	"Further follow-up data are not yet mature." (European Society for Medical Oncology and European Society of Gynaecological Oncology, 2019) "There are no RCTs specific to ovarian cancer that assess whether follow up at a multidisciplinary clinic reduces the risk of death. A descriptive study demonstrates that an independent prognostic factor for improved survival is follow up at a multidisciplinar…	"Follow-up should be organised according to a locally agreed protocol." (European Society for Medical Oncology and European Society of Gynaecological Oncology, 2019)
Pancreas	"There is no evidence that regular follow-up after initial therapy with pancreatic cancers curative intent is useful." (European Society for Medical Oncology, 2015) "...data are not available to show that earlier treatment of recurrences, following detection by increased tumor marker levels or CT scan, leads to better patient outcomes." (National Comprehensive Cancer Network, 2023) "There is a di…	"...data are not available to show that earlier treatment of recurrences, following detection by increased tumor marker levels or CT scan, leads to better patient outcomes." (National Comprehensive Cancer Network, 2023) "Although data on the role of surveillance in patients with resected pancreatic adenocarcinoma are very limited..." (National Comprehensive Cancer Network, 2023) "In the absence o…
Prostate	"Because there was a lack of evidence on quality-of-life benefits and long-term survival, these interventions are not recommended in this guideline." (National Institute for Health and Care Excellence, 2019) "However, the evidence did not show any extension of overall survival." (National Institute for Health and Care Excellence, 2019) "Nevertheless, there are no trials indicating that the earlie…	"For these studies, data are difficult to compare and summarize because different studies recruited different populations, used different instruments to assess the side-effects, and in many instances, defined the outcomes differently." (Cancer Care Ontario, 2015) "...the nine RCTs included in the evidentiary base more strongly informed the recommendations on the follow-up care of prostate cancer …	"No evidence-based recommendation can be made with respect to follow-up schedule of PSA testing for prostate cancer survivors following curative-intent treatment with surgery." (Cancer Care Ontario, 2015)
Thyroid		"For minimally invasive Hurthle cell carcinoma, robust data are lacking on the true risk of recurrence. " (European Society for Medical Oncology, 2019)	"For the variable "frequency of follow up", indirect evidence showed a greater number of follow up sessions showed a clear association with greater recurrence." (National Institute for Health and Care Excellence, 2022) "Observational evidence from 3 studies suggests no effect of follow up duration on the probability of recurrence." (National Institute for Health and Care Excellence, 2022)
